# Supplementary material for: 2-[(5,7-Dibromo­quinolin-8-yl)­oxy]-N-(2-meth­oxy­phen­yl)acetamide
Source: Acta Crystallogr Sect E Struct Rep Online. 2010 Nov 24;66(Pt 12):o3294. doi: 10.1107/S1600536810048312 (PMC3011411; doi:10.1107/S1600536810048312)
Supplement: Supplementary file 1 [file e-66-o3294-sup1.cif]

##############################################################################
###                                                                        ###
###        Electronic paper (Acta Crystallographica Section E)             ###
###                                                                        ###
##############################################################################
#                                                                            #
# This CIF contains the data in a paper accepted for publication in Acta     #
# Crystallographica Section E. It conforms to the requirements of Notes      #
# for Authors for Section E, and has been peer reviewed under the auspices   #
# of the IUCr Commission on Journals.                                        #
#                                                                            #
# Full details of the Crystallographic Information File format               #
# are given in the paper "The Crystallographic Information File (CIF):       #
# a New Standard Archive File for Crystallography" by S. R. Hall, F. H.      #
# Allen and I. D. Brown [Acta Cryst. (1991), A47, 655-685].                  #
#                                                                            #
# The current version of the core CIF dictionary is obtainable from          #
# ftp://ftp.iucr.org/pub/cif_core.dic. The current version number is 2.4.    #
#                                                                            #
# Software is freely available for graphical display of the structure(s) in  #
# this CIF.  For information consult the CIF home page http://www.iucr.org/  #
# cif/home.html                                                              #
#                                                                            #
# This file may be used for bona fide research purposes within the           #
# scientific community so long as proper attribution is given to the journal # 
# article from which it was obtained.                                        #
#                                                                            #
##############################################################################
                                             
data_I
_audit_creation_method     SHELXL97
_chemical_name_systematic
;
2-[(5,7-Dibromoquinolin-8-yl)oxy]-<i>N</i>-(2-methoxyphenyl)acetamide
;
_chemical_name_common     ?
_chemical_formula_moiety     'C18 H14 Br2 N2 O3'
_chemical_formula_sum     'C18 H14 Br2 N2 O3'
_chemical_formula_iupac     'C18 H14 Br2 N2 O3'
_chemical_formula_weight     466.13
_chemical_melting_point     ?
_symmetry_cell_setting     monoclinic
_symmetry_space_group_name_H-M     'P 21/n'
_symmetry_space_group_name_Hall     '-P 2yn'
loop_
    _symmetry_equiv_pos_as_xyz
    'x, y, z'
    '-x+1/2, y+1/2, -z+1/2'
    '-x, -y, -z'
    'x-1/2, -y-1/2, z-1/2'
_cell_length_a     8.7570(18)
_cell_length_b     8.7279(17)
_cell_length_c     22.372(5)
_cell_angle_alpha     90.00
_cell_angle_beta     98.04(3)
_cell_angle_gamma     90.00
_cell_volume     1693.1(6)
_cell_formula_units_Z     4
_cell_measurement_reflns_used     4165
_cell_measurement_theta_min     1.839
_cell_measurement_theta_max     27.872
_cell_measurement_temperature     293(2)
_exptl_crystal_description     column
_exptl_crystal_colour     colourless
_exptl_crystal_size_max     0.06
_exptl_crystal_size_mid     0.02
_exptl_crystal_size_min     0.02
_exptl_crystal_density_diffrn     1.829
_exptl_crystal_density_meas     ?
_exptl_crystal_density_method     'not measured'
_exptl_crystal_F_000     920
_exptl_absorpt_coefficient_mu     4.808
_exptl_absorpt_correction_type     multi-scan
_exptl_absorpt_process_details     '(SADABS; Sheldrick, 1996)'
_exptl_absorpt_correction_T_min     0.7613
_exptl_absorpt_correction_T_max     0.9100
_exptl_special_details
;
;
_diffrn_ambient_temperature     293(2)
_diffrn_radiation_type     MoK\a
_diffrn_radiation_wavelength     0.71073
_diffrn_radiation_source     'fine-focus sealed tube'
_diffrn_radiation_monochromator     graphite
_diffrn_measurement_device_type     'Bruker SMART CCD area-detector'
_diffrn_measurement_method     'phi and omega scans'
_diffrn_detector_area_resol_mean     ?
_diffrn_reflns_number     12864
_diffrn_reflns_av_R_equivalents     0.0570
_diffrn_reflns_av_sigmaI/netI     0.0594
_diffrn_reflns_theta_min     1.84
_diffrn_reflns_theta_max     27.87
_diffrn_reflns_theta_full     27.87
_diffrn_measured_fraction_theta_max     0.994
_diffrn_measured_fraction_theta_full     0.994
_diffrn_reflns_limit_h_min     -11
_diffrn_reflns_limit_h_max     11
_diffrn_reflns_limit_k_min     -11
_diffrn_reflns_limit_k_max     8
_diffrn_reflns_limit_l_min     -29
_diffrn_reflns_limit_l_max     28
_diffrn_standards_number     ?
_diffrn_standards_interval_count     ?
_diffrn_standards_interval_time     ?
_diffrn_standards_decay_%     ?
_refine_special_details
;
Refinement of <i>F</i>^2^ against ALL reflections. The weighted <i>R</i>-factor
<i>wR</i> and goodness of fit <i>S</i> are based on <i>F</i>^2^, conventional
<i>R</i>-factors <i>R</i> are based on <i>F</i>, with <i>F</i> set to zero for
negative <i>F</i>^2^. The threshold expression of <i>F</i>^2^ >
\s(<i>F</i>^2^) is used only for calculating <i>R</i>-factors(gt) <i>etc</i>.
and is not relevant to the choice of reflections for refinement.
<i>R</i>-factors based on <i>F</i>^2^ are statistically about twice as large
as those based on <i>F</i>, and <i>R</i>- factors based on ALL data will be
even larger.
;
_reflns_number_total     4027
_reflns_number_gt     3316
_reflns_threshold_expression     I>2\s(I)
_refine_ls_structure_factor_coef     Fsqd
_refine_ls_matrix_type     full
_refine_ls_R_factor_all     0.0568
_refine_ls_R_factor_gt     0.0438
_refine_ls_wR_factor_gt     0.0863
_refine_ls_wR_factor_ref     0.0927
_refine_ls_goodness_of_fit_ref     1.063
_refine_ls_restrained_S_all     1.063
_refine_ls_number_reflns     4027
_refine_ls_number_parameters     231
_refine_ls_number_restraints     1
_refine_ls_hydrogen_treatment     mixed
_refine_ls_weighting_scheme     calc
_refine_ls_weighting_details
         'calc w=1/[\s^2^(Fo^2^)+(0.0337P)^2^+1.4595P] where P=(Fo^2^+2Fc^2^)/3'
_atom_sites_solution_hydrogens     geom
_atom_sites_solution_primary     direct
_atom_sites_solution_secondary     difmap
_refine_ls_shift/su_max     0.005
_refine_ls_shift/su_mean     0.000
_refine_diff_density_max     0.831
_refine_diff_density_min     -0.714
_refine_ls_extinction_method     none
_refine_ls_extinction_coef     ?
loop_
    _atom_type_symbol
    _atom_type_description
    _atom_type_scat_dispersion_real
    _atom_type_scat_dispersion_imag
    _atom_type_scat_source
    'C' 'C' 0.0033 0.0016
                         'International Tables Vol C Tables 4.2.6.8 and 6.1.1.4'
    'H' 'H' 0.0000 0.0000
                         'International Tables Vol C Tables 4.2.6.8 and 6.1.1.4'
    'N' 'N' 0.0061 0.0033
                         'International Tables Vol C Tables 4.2.6.8 and 6.1.1.4'
    'O' 'O' 0.0106 0.0060
                         'International Tables Vol C Tables 4.2.6.8 and 6.1.1.4'
    'Br' 'Br' -0.2901 2.4595
                         'International Tables Vol C Tables 4.2.6.8 and 6.1.1.4'
_computing_data_collection     'SMART (Bruker, 2001)'
_computing_cell_refinement     'SAINT (Bruker, 2001)'
_computing_data_reduction     'SAINT (Bruker, 2001)'
_computing_structure_solution     'SHELXTL (Sheldrick, 2008)'
_computing_structure_refinement     'SHELXTL (Sheldrick, 2008)'
_computing_molecular_graphics     'SHELXTL (Sheldrick, 2008)'
_computing_publication_material     'SHELXTL (Sheldrick, 2008)'
loop_
    _atom_site_type_symbol
    _atom_site_label
    _atom_site_fract_x
    _atom_site_fract_y
    _atom_site_fract_z
    _atom_site_U_iso_or_equiv
    _atom_site_adp_type
    _atom_site_calc_flag
    _atom_site_refinement_flags
    _atom_site_occupancy
    _atom_site_disorder_assembly
    _atom_site_disorder_group
    Br Br1 0.77254(3) 0.41089(3) 1.064695(11) 0.01979(6) Uani d . 1 . .
    Br Br2 0.16180(3) 0.18905(3) 1.014627(12) 0.02468(7) Uani d . 1 . .
    O O1 0.81081(18) 0.22709(18) 0.94999(7) 0.0173(4) Uani d . 1 . .
    O O2 1.0293(2) 0.39129(19) 0.84558(8) 0.0241(4) Uani d . 1 . .
    O O3 0.8399(2) -0.13107(19) 0.82222(8) 0.0262(5) Uani d . 1 . .
    N N2 0.9123(2) 0.1556(2) 0.84366(9) 0.0171(5) Uani d D 1 . .
    N N1 0.5971(2) 0.0662(2) 0.87776(9) 0.0190(5) Uani d . 1 . .
    C C1 0.6236(3) 0.2953(3) 1.01398(11) 0.0171(5) Uani d . 1 . .
    C C2 0.4727(3) 0.2851(3) 1.02927(11) 0.0180(5) Uani d . 1 . .
    H H2 0.4474 0.3365 1.0630 0.022 Uiso calc R 1 . .
    C C3 0.3646(3) 0.1998(3) 0.99438(11) 0.0189(6) Uani d . 1 . .
    C C4 0.3988(3) 0.1219(3) 0.94234(11) 0.0168(5) Uani d . 1 . .
    C C5 0.2943(3) 0.0290(3) 0.90434(11) 0.0203(6) Uani d . 1 . .
    H H5 0.1941 0.0150 0.9127 0.024 Uiso calc R 1 . .
    C C6 0.3416(3) -0.0401(3) 0.85523(12) 0.0222(6) Uani d . 1 . .
    H H6 0.2736 -0.1005 0.8297 0.027 Uiso calc R 1 . .
    C C7 0.4956(3) -0.0190(3) 0.84358(11) 0.0185(6) Uani d . 1 . .
    H H7 0.5262 -0.0676 0.8102 0.022 Uiso calc R 1 . .
    C C8 0.5505(3) 0.1348(3) 0.92702(11) 0.0167(5) Uani d . 1 . .
    C C9 0.6633(3) 0.2237(3) 0.96423(10) 0.0144(5) Uani d . 1 . .
    C C10 0.8431(3) 0.3518(3) 0.91172(11) 0.0199(6) Uani d . 1 . .
    H H10A 0.8976 0.4317 0.9362 0.024 Uiso calc R 1 . .
    H H10B 0.7467 0.3946 0.8920 0.024 Uiso calc R 1 . .
    C C11 0.9396(3) 0.3002(3) 0.86413(11) 0.0167(5) Uani d . 1 . .
    C C12 0.9771(3) 0.0828(3) 0.79679(11) 0.0171(6) Uani d . 1 . .
    C C13 1.0774(3) 0.1524(3) 0.76220(11) 0.0219(6) Uani d . 1 . .
    H H13 1.1071 0.2536 0.7697 0.026 Uiso calc R 1 . .
    C C14 1.1340(3) 0.0712(3) 0.71627(12) 0.0267(7) Uani d . 1 . .
    H H14 1.2012 0.1188 0.6934 0.032 Uiso calc R 1 . .
    C C15 1.0912(3) -0.0787(3) 0.70449(12) 0.0270(7) Uani d . 1 . .
    H H15 1.1279 -0.1317 0.6733 0.032 Uiso calc R 1 . .
    C C16 0.9923(3) -0.1508(3) 0.73961(12) 0.0244(6) Uani d . 1 . .
    H H16 0.9645 -0.2526 0.7322 0.029 Uiso calc R 1 . .
    C C17 0.9358(3) -0.0713(3) 0.78527(11) 0.0194(6) Uani d . 1 . .
    C C18 0.8150(3) -0.2923(3) 0.82018(13) 0.0284(7) Uani d . 1 . .
    H H18A 0.7705 -0.3216 0.7801 0.043 Uiso calc R 1 . .
    H H18B 0.7460 -0.3198 0.8482 0.043 Uiso calc R 1 . .
    H H18C 0.9116 -0.3443 0.8308 0.043 Uiso calc R 1 . .
    H H2A 0.8405(13) 0.106(2) 0.8612(8) 0.032(8) Uiso d D 1 . .
loop_
    _atom_site_aniso_label
    _atom_site_aniso_U_11
    _atom_site_aniso_U_22
    _atom_site_aniso_U_33
    _atom_site_aniso_U_12
    _atom_site_aniso_U_13
    _atom_site_aniso_U_23
    Br1 0.02090(11) 0.02052(12) 0.01835(12) -0.00516(10) 0.00418(10)
                                                                    -0.00258(10)
    Br2 0.01560(11) 0.02843(13) 0.03130(14) -0.00014(10) 0.00784(10) 0.00388(11)
    O1 0.0136(7) 0.0182(8) 0.0208(8) -0.0006(7) 0.0048(7) 0.0022(7)
    O2 0.0284(9) 0.0165(8) 0.0304(10) -0.0091(7) 0.0149(8) -0.0046(7)
    O3 0.0305(9) 0.0132(8) 0.0377(10) -0.0036(7) 0.0139(8) -0.0035(8)
    N2 0.0194(9) 0.0132(9) 0.0200(10) 0.0007(8) 0.0076(8) 0.0011(8)
    N1 0.0197(10) 0.0200(10) 0.0168(10) 0.0022(8) 0.0012(9) 0.0018(8)
    C1 0.0177(11) 0.0161(11) 0.0175(12) 0.0000(9) 0.0019(9) 0.0037(9)
    C2 0.0178(11) 0.0173(11) 0.0209(12) 0.0003(9) 0.0096(10) 0.0026(10)
    C3 0.0159(11) 0.0180(11) 0.0232(12) 0.0030(9) 0.0044(10) 0.0098(10)
    C4 0.0151(10) 0.0173(11) 0.0172(12) 0.0031(9) -0.0006(9) 0.0085(10)
    C5 0.0160(11) 0.0179(11) 0.0261(13) -0.0019(10) 0.0000(10) 0.0044(10)
    C6 0.0220(12) 0.0176(12) 0.0250(13) -0.0035(10) -0.0038(11) 0.0029(10)
    C7 0.0252(12) 0.0149(11) 0.0143(11) -0.0027(10) -0.0008(10) -0.0010(10)
    C8 0.0202(11) 0.0138(10) 0.0161(11) 0.0007(9) 0.0025(10) 0.0048(9)
    C9 0.0117(10) 0.0141(11) 0.0175(11) 0.0006(9) 0.0030(9) 0.0035(9)
    C10 0.0242(12) 0.0127(11) 0.0247(12) -0.0028(10) 0.0099(10) -0.0012(10)
    C11 0.0152(10) 0.0158(11) 0.0191(12) 0.0012(9) 0.0024(9) 0.0012(10)
    C12 0.0200(11) 0.0160(11) 0.0138(11) 0.0025(9) -0.0023(10) 0.0001(9)
    C13 0.0245(12) 0.0184(12) 0.0230(13) 0.0010(10) 0.0046(11) 0.0030(10)
    C14 0.0328(14) 0.0299(14) 0.0193(13) 0.0003(12) 0.0105(11) 0.0010(11)
    C15 0.0327(14) 0.0300(14) 0.0184(13) 0.0084(12) 0.0040(11) -0.0057(11)
    C16 0.0288(13) 0.0183(12) 0.0261(13) 0.0028(11) 0.0031(11) -0.0082(11)
    C17 0.0188(11) 0.0197(12) 0.0188(12) 0.0018(10) -0.0009(10) -0.0010(10)
    C18 0.0332(14) 0.0164(12) 0.0357(15) -0.0043(11) 0.0055(13) -0.0017(11)
_geom_special_details
;
All e.s.d.'s (except the e.s.d. in the dihedral angle between two l.s. planes)
are estimated using the full covariance matrix. The cell e.s.d.'s are taken
into account individually in the estimation of e.s.d.'s in distances, angles
and torsion angles; correlations between e.s.d.'s in cell parameters are only
used when they are defined by crystal symmetry. An approximate (isotropic)
treatment of cell e.s.d.'s is used for estimating e.s.d.'s involving l.s.
planes.
;
loop_
    _geom_bond_atom_site_label_1
    _geom_bond_atom_site_label_2
    _geom_bond_site_symmetry_2
    _geom_bond_distance
    _geom_bond_publ_flag
    Br1 C1 . 1.895(2) ?
    Br2 C3 . 1.896(2) ?
    O1 C9 . 1.374(3) ?
    O1 C10 . 1.437(3) ?
    O2 C11 . 1.230(3) ?
    O3 C17 . 1.362(3) ?
    O3 C18 . 1.424(3) ?
    N2 C11 . 1.352(3) ?
    N2 C12 . 1.411(3) ?
    N2 H2A . 0.898(9) ?
    N1 C7 . 1.318(3) ?
    N1 C8 . 1.366(3) ?
    C1 C9 . 1.363(3) ?
    C1 C2 . 1.414(3) ?
    C2 C3 . 1.361(3) ?
    C2 H2 . 0.9300 ?
    C3 C4 . 1.416(3) ?
    C4 C5 . 1.415(3) ?
    C4 C8 . 1.421(3) ?
    C5 C6 . 1.368(4) ?
    C5 H5 . 0.9300 ?
    C6 C7 . 1.420(4) ?
    C6 H6 . 0.9300 ?
    C7 H7 . 0.9300 ?
    C8 C9 . 1.429(3) ?
    C10 C11 . 1.518(3) ?
    C10 H10A . 0.9700 ?
    C10 H10B . 0.9700 ?
    C12 C13 . 1.389(4) ?
    C12 C17 . 1.407(3) ?
    C13 C14 . 1.395(4) ?
    C13 H13 . 0.9300 ?
    C14 C15 . 1.376(4) ?
    C14 H14 . 0.9300 ?
    C15 C16 . 1.398(4) ?
    C15 H15 . 0.9300 ?
    C16 C17 . 1.383(4) ?
    C16 H16 . 0.9300 ?
    C18 H18A . 0.9600 ?
    C18 H18B . 0.9600 ?
    C18 H18C . 0.9600 ?
loop_
    _geom_angle_atom_site_label_1
    _geom_angle_atom_site_label_2
    _geom_angle_atom_site_label_3
    _geom_angle_site_symmetry_1
    _geom_angle_site_symmetry_3
    _geom_angle
    _geom_angle_publ_flag
    C9 O1 C10 . . 115.11(17) ?
    C17 O3 C18 . . 117.6(2) ?
    C11 N2 C12 . . 127.0(2) ?
    C11 N2 H2A . . 113.8(14) ?
    C12 N2 H2A . . 119.1(14) ?
    C7 N1 C8 . . 117.5(2) ?
    C9 C1 C2 . . 121.5(2) ?
    C9 C1 Br1 . . 120.03(18) ?
    C2 C1 Br1 . . 118.47(18) ?
    C3 C2 C1 . . 119.6(2) ?
    C3 C2 H2 . . 120.2 ?
    C1 C2 H2 . . 120.2 ?
    C2 C3 C4 . . 121.6(2) ?
    C2 C3 Br2 . . 119.32(19) ?
    C4 C3 Br2 . . 119.06(17) ?
    C5 C4 C3 . . 125.1(2) ?
    C5 C4 C8 . . 116.7(2) ?
    C3 C4 C8 . . 118.2(2) ?
    C6 C5 C4 . . 119.5(2) ?
    C6 C5 H5 . . 120.3 ?
    C4 C5 H5 . . 120.3 ?
    C5 C6 C7 . . 119.5(2) ?
    C5 C6 H6 . . 120.3 ?
    C7 C6 H6 . . 120.3 ?
    N1 C7 C6 . . 123.2(2) ?
    N1 C7 H7 . . 118.4 ?
    C6 C7 H7 . . 118.4 ?
    N1 C8 C4 . . 123.7(2) ?
    N1 C8 C9 . . 116.6(2) ?
    C4 C8 C9 . . 119.7(2) ?
    C1 C9 O1 . . 122.3(2) ?
    C1 C9 C8 . . 119.4(2) ?
    O1 C9 C8 . . 118.2(2) ?
    O1 C10 C11 . . 111.60(19) ?
    O1 C10 H10A . . 109.3 ?
    C11 C10 H10A . . 109.3 ?
    O1 C10 H10B . . 109.3 ?
    C11 C10 H10B . . 109.3 ?
    H10A C10 H10B . . 108.0 ?
    O2 C11 N2 . . 125.5(2) ?
    O2 C11 C10 . . 119.3(2) ?
    N2 C11 C10 . . 115.2(2) ?
    C13 C12 C17 . . 118.8(2) ?
    C13 C12 N2 . . 124.7(2) ?
    C17 C12 N2 . . 116.5(2) ?
    C12 C13 C14 . . 120.4(2) ?
    C12 C13 H13 . . 119.8 ?
    C14 C13 H13 . . 119.8 ?
    C15 C14 C13 . . 120.6(3) ?
    C15 C14 H14 . . 119.7 ?
    C13 C14 H14 . . 119.7 ?
    C14 C15 C16 . . 119.6(3) ?
    C14 C15 H15 . . 120.2 ?
    C16 C15 H15 . . 120.2 ?
    C17 C16 C15 . . 120.2(2) ?
    C17 C16 H16 . . 119.9 ?
    C15 C16 H16 . . 119.9 ?
    O3 C17 C16 . . 124.8(2) ?
    O3 C17 C12 . . 114.8(2) ?
    C16 C17 C12 . . 120.4(2) ?
    O3 C18 H18A . . 109.5 ?
    O3 C18 H18B . . 109.5 ?
    H18A C18 H18B . . 109.5 ?
    O3 C18 H18C . . 109.5 ?
    H18A C18 H18C . . 109.5 ?
    H18B C18 H18C . . 109.5 ?
loop_
    _geom_torsion_atom_site_label_1
    _geom_torsion_atom_site_label_2
    _geom_torsion_atom_site_label_3
    _geom_torsion_atom_site_label_4
    _geom_torsion_site_symmetry_1
    _geom_torsion_site_symmetry_2
    _geom_torsion_site_symmetry_3
    _geom_torsion_site_symmetry_4
    _geom_torsion
    _geom_torsion_publ_flag
    C9 C1 C2 C3 . . . . 1.2(4) ?
    Br1 C1 C2 C3 . . . . -178.45(18) ?
    C1 C2 C3 C4 . . . . -0.8(4) ?
    C1 C2 C3 Br2 . . . . -179.18(17) ?
    C2 C3 C4 C5 . . . . 178.9(2) ?
    Br2 C3 C4 C5 . . . . -2.8(3) ?
    C2 C3 C4 C8 . . . . 0.0(3) ?
    Br2 C3 C4 C8 . . . . 178.33(17) ?
    C3 C4 C5 C6 . . . . 179.9(2) ?
    C8 C4 C5 C6 . . . . -1.2(3) ?
    C4 C5 C6 C7 . . . . 0.7(4) ?
    C8 N1 C7 C6 . . . . 0.9(3) ?
    C5 C6 C7 N1 . . . . -0.6(4) ?
    C7 N1 C8 C4 . . . . -1.4(3) ?
    C7 N1 C8 C9 . . . . 178.6(2) ?
    C5 C4 C8 N1 . . . . 1.6(3) ?
    C3 C4 C8 N1 . . . . -179.4(2) ?
    C5 C4 C8 C9 . . . . -178.5(2) ?
    C3 C4 C8 C9 . . . . 0.5(3) ?
    C2 C1 C9 O1 . . . . -177.3(2) ?
    Br1 C1 C9 O1 . . . . 2.3(3) ?
    C2 C1 C9 C8 . . . . -0.7(3) ?
    Br1 C1 C9 C8 . . . . 178.94(17) ?
    C10 O1 C9 C1 . . . . -90.4(3) ?
    C10 O1 C9 C8 . . . . 92.9(2) ?
    N1 C8 C9 C1 . . . . 179.8(2) ?
    C4 C8 C9 C1 . . . . -0.2(3) ?
    N1 C8 C9 O1 . . . . -3.4(3) ?
    C4 C8 C9 O1 . . . . 176.6(2) ?
    C9 O1 C10 C11 . . . . -138.9(2) ?
    C12 N2 C11 O2 . . . . -1.6(4) ?
    C12 N2 C11 C10 . . . . 175.2(2) ?
    O1 C10 C11 O2 . . . . -149.5(2) ?
    O1 C10 C11 N2 . . . . 33.5(3) ?
    C11 N2 C12 C13 . . . . -2.4(4) ?
    C11 N2 C12 C17 . . . . 177.4(2) ?
    C17 C12 C13 C14 . . . . 1.0(4) ?
    N2 C12 C13 C14 . . . . -179.2(2) ?
    C12 C13 C14 C15 . . . . 0.1(4) ?
    C13 C14 C15 C16 . . . . -1.1(4) ?
    C14 C15 C16 C17 . . . . 1.1(4) ?
    C18 O3 C17 C16 . . . . 10.3(3) ?
    C18 O3 C17 C12 . . . . -169.3(2) ?
    C15 C16 C17 O3 . . . . -179.5(2) ?
    C15 C16 C17 C12 . . . . 0.0(4) ?
    C13 C12 C17 O3 . . . . 178.5(2) ?
    N2 C12 C17 O3 . . . . -1.3(3) ?
    C13 C12 C17 C16 . . . . -1.1(4) ?
    N2 C12 C17 C16 . . . . 179.1(2) ?
loop_
    _geom_hbond_atom_site_label_D
    _geom_hbond_atom_site_label_H
    _geom_hbond_atom_site_label_A
    _geom_hbond_site_symmetry_A
    _geom_hbond_distance_DH
    _geom_hbond_distance_HA
    _geom_hbond_distance_DA
    _geom_hbond_angle_DHA
    N2 H2A N1 1_555 0.898(9) 2.240(10) 3.065(3) 152.5(14)
    C18 H18C O2 1_545 0.96 2.53 3.342(3) 142.4
data_global
_journal_date_recd_electronic     2010-11-15
_journal_date_accepted     2010-11-19
_journal_name_full     'Acta Crystallographica, Section E'
_journal_year     2010
_journal_volume     66
_journal_issue     12
_journal_page_first     o3294
_journal_page_last     o3294
_journal_paper_category     QO
_journal_coeditor_code     HG2753
_publ_contact_author_name     'Yong-Hong Wen'
_publ_contact_author_address
;
College of Chemistry and Molecular Engineering
Qingdao University of Science and Technology
Qingdao 266042
Shandong
People's Republic of China
;
_publ_contact_author_email     wenyyhh@126.com
_publ_contact_author_fax     '086 532 84022681'
_publ_contact_author_phone     '086 532 84022681'
_publ_section_title
;
2-[(5,7-Dibromoquinolin-8-yl)oxy]-<i>N</i>-(2-methoxyphenyl)acetamide
;
loop_
    _publ_author_name
    _publ_author_address
    'Wen, Yong-Hong'
;
College of Chemistry and Molecular Engineering
Qingdao University of Science and Technology
Qingdao 266042
People's Republic of China
;
    'Qin, Hong-Qing'
;
College of Chemistry and Molecular Engineering
Qingdao University of Science and Technology
Qingdao 266042
People's Republic of China
;
    'Wen, Hui-Ling'
;
College of Chemistry and Molecular Engineering
Qingdao University of Science and Technology
Qingdao 266042
People's Republic of China
;
