# Supplementary material for: 2-[(5,7-Dibromo­quinolin-8-yl)­oxy]-N-(2-meth­oxy­phen­yl)acetamide
Source: Acta Crystallogr Sect E Struct Rep Online. 2010 Nov 24;66(Pt 12):o3294. doi: 10.1107/S1600536810048312 (PMC3011411; doi:10.1107/S1600536810048312)
Supplement: Supplementary file 2 [file e-66-o3294-Isup2.hkl]

# 
# h,k,l, Fc-squared, Fo-squared, sigma(Fo-squared) and status flag 
# 
data_I
_shelx_title ' R070905E in P2(1)/n' 
_shelx_refln_list_code          4 
_shelx_F_calc_maximum      300.82 
_exptl_crystal_F_000       920.00 
_reflns_d_resolution_high  0.7601 
 
loop_ 
 _symmetry_equiv_pos_as_xyz 
 'x, y, z' 
 '-x+1/2, y+1/2, -z+1/2' 
 '-x, -y, -z' 
 'x-1/2, -y-1/2, z-1/2' 
 
_cell_length_a     8.7570 
_cell_length_b     8.7279 
_cell_length_c    22.3719 
_cell_angle_alpha  90.000 
_cell_angle_beta   98.043 
_cell_angle_gamma  90.000 
 
_shelx_F_squared_multiplier     1.000 
 
loop_ 
 _refln_index_h 
 _refln_index_k 
 _refln_index_l 
 _refln_F_squared_calc 
 _refln_F_squared_meas 
 _refln_F_squared_sigma 
 _refln_observed_status 
   2   0   0     7472.23     6203.21    242.42 o 
   4   0   0      448.91      576.55     46.90 o 
   6   0   0     2744.89     2755.09    119.32 o 
   8   0   0       15.25      -18.66     63.25 o 
  10   0   0     1196.22     1166.10    132.54 o 
   1   1   0        7.84        5.95      2.44 o 
   2   1   0     8814.49     8709.51    120.04 o 
   3   1   0        0.50        8.67      8.88 o 
   4   1   0     2687.40     2701.78    107.78 o 
   5   1   0     2598.93     2716.36    109.43 o 
   6   1   0     2202.53     2281.75     66.17 o 
   7   1   0     3431.37     3546.90    100.92 o 
   8   1   0     7847.52     8078.20    300.69 o 
   9   1   0     3281.59     3357.33    135.63 o 
  10   1   0     2399.75     2414.35    100.34 o 
  11   1   0      836.39      919.70     78.46 o 
   0   2   0     5683.65     5526.08    151.24 o 
   1   2   0    39623.48    37233.13    651.89 o 
   2   2   0      105.54      187.12     24.86 o 
   3   2   0     6753.14     6765.29     69.96 o 
   4   2   0     8250.28     8583.62    147.65 o 
   5   2   0     1326.75     1421.94     61.74 o 
   6   2   0     7052.07     7119.37    220.09 o 
   7   2   0       74.53       81.16     16.73 o 
   8   2   0     1100.51     1085.93     68.96 o 
   9   2   0      450.18      457.77     62.85 o 
  10   2   0      663.91      635.50     85.25 o 
  11   2   0     1062.84      787.13     96.84 o 
   1   3   0     6426.28     7022.81    207.94 o 
   2   3   0     1055.44      899.89     27.99 o 
   3   3   0     5598.15     5398.53     91.81 o 
   4   3   0     7131.61     7236.81    144.08 o 
   5   3   0      898.49      959.06     42.26 o 
   6   3   0      777.42      810.02     70.09 o 
   7   3   0     2156.76     2131.83     93.08 o 
   8   3   0     1330.35     1381.44    111.84 o 
   9   3   0      870.65      946.48     71.41 o 
  10   3   0      612.76      458.36     90.55 o 
  11   3   0      516.50      383.67     68.10 o 
   0   4   0    10495.38    11760.89    417.42 o 
   1   4   0        2.34        9.89     12.34 o 
   2   4   0       57.89       92.69     18.32 o 
   3   4   0    10699.77    10803.69    213.79 o 
   4   4   0      891.77      881.77     43.77 o 
   5   4   0    12639.63    12783.30    207.12 o 
   6   4   0     2007.41     1903.24    100.93 o 
   7   4   0     2870.30     2931.00    132.19 o 
   8   4   0      155.44      176.34     30.47 o 
   9   4   0      163.82      135.86     36.84 o 
  10   4   0       16.63       40.33     53.60 o 
   1   5   0     1775.84     1668.78     64.02 o 
   2   5   0      160.43      122.12     21.94 o 
   3   5   0     5853.55     5767.54    116.43 o 
   4   5   0      842.86      890.17     68.78 o 
   5   5   0     2669.39     2705.05     82.91 o 
   6   5   0     1389.01     1479.51     61.72 o 
   7   5   0      165.76      241.60     53.48 o 
   8   5   0       45.39       67.34     30.21 o 
   9   5   0       93.47       74.00     43.33 o 
  10   5   0       81.08        3.44     39.53 o 
   0   6   0     1207.96     1166.13     80.40 o 
   1   6   0       27.30       38.61     14.83 o 
   2   6   0     2045.04     2136.67    111.94 o 
   3   6   0      810.49      811.39     53.42 o 
   4   6   0     5363.52     5849.30    177.68 o 
   5   6   0      319.60      338.88     43.67 o 
   6   6   0     4283.09     4604.11    222.74 o 
   7   6   0      221.09      188.46     24.62 o 
   8   6   0      534.74      554.37     77.87 o 
   9   6   0      273.58      207.86     53.35 o 
   1   7   0      215.08      220.40     25.02 o 
   2   7   0     3154.24     3322.84    109.22 o 
   3   7   0       24.21       30.44     19.33 o 
   4   7   0     3746.67     3732.79    144.05 o 
   5   7   0       31.25       74.93     16.57 o 
   6   7   0       99.80       97.53     54.56 o 
   7   7   0     1118.46     1327.97    216.91 o 
   8   7   0        1.07       13.63     36.01 o 
   9   7   0      815.19      679.43    216.89 o 
   0   8   0     3815.13     3799.43    299.90 o 
   1   8   0     1541.86     1474.68     70.50 o 
   2   8   0      945.76     1101.83     77.13 o 
   3   8   0     1129.38     1021.42    107.96 o 
   4   8   0      687.31      680.80     91.02 o 
   5   8   0      733.80      714.87     71.39 o 
   6   8   0      206.01       86.42     56.35 o 
   7   8   0     1412.03     1597.71    335.64 o 
   8   8   0       14.50       58.13     56.10 o 
   1   9   0      651.42      657.58     83.36 o 
   2   9   0      422.57      426.41     55.87 o 
   3   9   0       54.14       60.77     31.78 o 
   4   9   0      386.71      408.88     61.27 o 
   5   9   0       79.31       51.04     35.59 o 
   6   9   0     1233.25     1028.66    145.21 o 
   7   9   0       80.69        5.58     59.75 o 
   0  10   0     2711.56     3080.69    290.45 o 
   1  10   0     1800.57     1726.53    144.87 o 
   2  10   0     1198.29     1110.92     97.46 o 
   3  10   0      449.42      632.71     88.65 o 
   4  10   0      215.40      117.93     93.88 o 
   5  10   0       18.55      -46.95     52.44 o 
   1  11   0       81.34       39.31     30.49 o 
   2  11   0       72.65       60.03     35.54 o 
   3  11   0      147.71      183.08     54.21 o 
 -11   0   1      628.14      473.95    124.61 o 
  -9   0   1     1082.64     1124.66    145.78 o 
  -7   0   1      364.16      374.97     76.20 o 
  -5   0   1     6826.26     7170.04    233.34 o 
  -3   0   1     8537.76     8445.85    230.88 o 
  -1   0   1      363.40      336.88     19.12 o 
   1   0   1     1138.77     1115.09     31.26 o 
   3   0   1    40387.23    37670.61    924.86 o 
   5   0   1    16135.31    15470.86    662.02 o 
   7   0   1     3021.69     3050.08    167.73 o 
   9   0   1      258.33      219.08     44.21 o 
  11   0   1       35.31       24.86     83.30 o 
 -11   1   1      519.62      579.20     56.09 o 
 -10   1   1      264.14      212.90     43.06 o 
  -9   1   1      101.11      114.75     28.67 o 
  -8   1   1      768.24      823.64     48.02 o 
  -7   1   1     3246.67     3317.36    108.49 o 
  -6   1   1    10715.12    11105.25    253.95 o 
  -5   1   1    13422.75    14145.75    348.61 o 
  -4   1   1    14874.83    15144.04    275.63 o 
  -3   1   1     8209.80     8219.29    125.22 o 
  -2   1   1     6600.28     6438.15    124.26 o 
  -1   1   1       69.63       89.32      9.07 o 
   0   1   1      451.86      471.69     13.55 o 
   1   1   1      260.72      254.64      9.17 o 
   2   1   1     2672.08     2619.32     51.17 o 
   3   1   1      243.19      223.99     22.67 o 
   4   1   1     4603.27     4564.93     84.04 o 
   5   1   1     4757.53     4827.43    110.03 o 
   6   1   1      598.05      617.60     42.01 o 
   7   1   1     2682.13     2641.40    103.35 o 
   8   1   1      812.72      912.10     62.01 o 
   9   1   1      524.46      528.65     75.11 o 
  10   1   1      216.08      169.83     34.05 o 
  11   1   1      748.84      649.42     69.53 o 
 -11   2   1      657.14      529.84    112.03 o 
 -10   2   1      132.65       87.59     30.27 o 
  -9   2   1     2242.48     2210.96    121.21 o 
  -8   2   1      314.91      334.26     41.57 o 
  -7   2   1     1608.00     1578.43     61.96 o 
  -6   2   1       19.10       16.17     18.79 o 
  -5   2   1      106.27       90.21     18.44 o 
  -4   2   1     5836.83     5899.04    155.79 o 
  -3   2   1     9922.90    10166.58    120.65 o 
  -2   2   1     2502.63     2456.87     49.66 o 
  -1   2   1    16094.93    15632.59    400.63 o 
   0   2   1      781.67      746.63     35.04 o 
   1   2   1     1925.49     1924.77     38.54 o 
   2   2   1    21451.86    20036.65    225.13 o 
   3   2   1     2907.25     2986.21     66.31 o 
   4   2   1    10290.24    10172.76    212.91 o 
   5   2   1      494.89      568.77     62.15 o 
   6   2   1     7203.66     7336.10    201.83 o 
   7   2   1      406.99      402.65     57.51 o 
   8   2   1       10.14       24.41     40.04 o 
   9   2   1     2607.87     2667.58    116.51 o 
  10   2   1       80.77       84.02     24.69 o 
  11   2   1      939.82     1030.99    139.22 o 
 -11   3   1      494.59      258.52     80.58 o 
 -10   3   1      577.08      356.50     63.39 o 
  -9   3   1     1930.72     1946.93    109.65 o 
  -8   3   1      236.40      196.43     40.56 o 
  -7   3   1     3464.46     3259.01    118.41 o 
  -6   3   1     2158.01     2062.95    101.39 o 
  -5   3   1      547.46      515.90     55.20 o 
  -4   3   1     5764.88     6072.72    127.22 o 
  -3   3   1     7984.56     8187.59    175.55 o 
  -2   3   1     1134.71     1081.07     25.21 o 
  -1   3   1    13437.18    12952.02    182.54 o 
   0   3   1     4394.66     4281.07    152.65 o 
   1   3   1    11914.74    11806.66    137.77 o 
   2   3   1     1839.06     1905.84     53.16 o 
   3   3   1     1999.48     1928.41     69.02 o 
   4   3   1     4548.28     4509.67     93.30 o 
   5   3   1     1308.00     1360.42     91.38 o 
   6   3   1     3805.52     3646.50    108.00 o 
   7   3   1      623.13      590.16     63.13 o 
   8   3   1      244.27      225.19     38.04 o 
   9   3   1      117.99       96.43     20.26 o 
  10   3   1     1149.12      977.06    151.95 o 
 -10   4   1     1700.84     1787.59    197.04 o 
  -9   4   1      622.06      537.62     66.84 o 
  -8   4   1     5143.74     5351.61    171.21 o 
  -7   4   1        8.94       26.98     19.34 o 
  -6   4   1      510.52      513.52     38.71 o 
  -5   4   1      152.18      124.39     22.05 o 
  -4   4   1     2009.45     1853.41     70.54 o 
  -3   4   1       42.44       49.82     21.09 o 
  -2   4   1     4752.59     4825.18    128.29 o 
  -1   4   1      340.73      401.08     25.76 o 
   0   4   1      218.96      186.98     28.31 o 
   1   4   1     1610.56     1779.64     64.09 o 
   2   4   1       43.91       44.38     11.46 o 
   3   4   1     1496.75     1500.86     51.81 o 
   4   4   1       60.57       85.71     18.75 o 
   5   4   1     3693.67     3597.09     72.87 o 
   6   4   1      539.41      508.66     34.20 o 
   7   4   1      347.28      400.88     64.53 o 
   8   4   1    10673.86    11283.60    363.91 o 
   9   4   1      341.12      358.36     88.78 o 
  10   4   1     2622.11     2597.69    207.41 o 
 -10   5   1     1432.34     1337.54    203.89 o 
  -9   5   1      143.46      224.41     47.92 o 
  -8   5   1       92.66      104.84     28.69 o 
  -7   5   1     1135.93     1203.17     88.27 o 
  -6   5   1       46.75       47.11     11.74 o 
  -5   5   1     1619.96     1747.35     79.20 o 
  -4   5   1      445.60      475.74     54.86 o 
  -3   5   1      403.97      435.33     35.63 o 
  -2   5   1    16552.07    16929.79    596.85 o 
  -1   5   1     3966.43     4129.03    118.48 o 
   0   5   1    22006.94    22262.03    482.24 o 
   1   5   1     3927.58     4175.45     86.60 o 
   2   5   1    11382.23    11989.56    258.09 o 
   3   5   1      278.50      305.40     29.76 o 
   4   5   1      136.82      116.21     19.58 o 
   5   5   1       14.12       10.03     20.97 o 
   6   5   1     4324.28     4258.80    132.75 o 
   7   5   1     1047.43      962.24     92.95 o 
   8   5   1       40.68       59.62     34.14 o 
   9   5   1       23.26      -41.58     41.58 o 
  10   5   1      161.31      147.69     38.95 o 
  -9   6   1     1914.85     2164.92    247.45 o 
  -8   6   1     1648.33     1809.89    115.71 o 
  -7   6   1     1622.46     1585.68     86.94 o 
  -6   6   1       14.51       40.94     30.70 o 
  -5   6   1      937.10     1036.08     53.80 o 
  -4   6   1       10.87       45.34     14.37 o 
  -3   6   1     2066.52     2136.53    103.12 o 
  -2   6   1      474.49      559.75     70.81 o 
  -1   6   1     2674.17     2813.32     69.76 o 
   0   6   1       39.16       15.37     27.76 o 
   1   6   1      400.95      407.04     46.92 o 
   2   6   1     1641.07     1751.02     99.82 o 
   3   6   1       59.44       68.13     16.80 o 
   4   6   1        8.01       64.80     24.24 o 
   5   6   1     1668.31     1758.63     61.49 o 
   6   6   1      994.57      900.85    101.84 o 
   7   6   1     4218.70     4891.58    289.55 o 
   8   6   1     1110.45     1130.44    141.81 o 
   9   6   1     3566.32     4230.65    382.36 o 
  -9   7   1      153.98      196.42    105.70 o 
  -8   7   1      375.19      243.16     98.57 o 
  -7   7   1       63.06       65.61     40.31 o 
  -6   7   1     4803.67     5177.34    161.27 o 
  -5   7   1      482.87      420.07     46.45 o 
  -4   7   1     3048.47     3175.44    170.94 o 
  -3   7   1     3309.95     3565.24    134.74 o 
  -2   7   1       24.90       22.43     16.70 o 
  -1   7   1     8411.88     9304.97    263.28 o 
   0   7   1      571.72      507.56     55.16 o 
   1   7   1     6411.33     6456.96    284.54 o 
   2   7   1      425.91      372.68     54.84 o 
   3   7   1     1111.97     1215.16     77.54 o 
   4   7   1     2319.66     2283.54     99.58 o 
   5   7   1      221.48      193.72     34.05 o 
   6   7   1     1048.12     1342.13    195.16 o 
   7   7   1      989.71      980.60    108.70 o 
   8   7   1      291.24      318.40     68.92 o 
  -8   8   1      191.10      182.25     63.34 o 
  -7   8   1      256.73      147.55    128.96 o 
  -6   8   1     2576.18     2262.92    189.52 o 
  -5   8   1      864.51      886.39     79.26 o 
  -4   8   1       11.03       58.93     24.89 o 
  -3   8   1      323.21      260.35     48.89 o 
  -2   8   1      351.84      319.79     48.91 o 
  -1   8   1      343.36      436.75     72.95 o 
   0   8   1      683.10      717.64     78.37 o 
   1   8   1      704.92      630.36     61.80 o 
   2   8   1     1069.92     1245.68     39.86 o 
   3   8   1     1935.42     2117.85    112.69 o 
   4   8   1     1237.68     1208.69     85.66 o 
   5   8   1       44.58      -20.13     26.76 o 
   6   8   1      204.65      213.05     83.54 o 
   7   8   1        4.00      -32.73     39.03 o 
   8   8   1     1915.69     1955.66    321.73 o 
  -7   9   1     3179.96     4304.28    478.12 o 
  -6   9   1       26.36       96.38     46.79 o 
  -5   9   1     3102.73     3311.51    274.48 o 
  -4   9   1       94.54      108.59     35.02 o 
  -3   9   1     2896.94     3008.99    141.01 o 
  -2   9   1      111.99      123.66     28.31 o 
  -1   9   1      104.93      110.28     32.83 o 
   0   9   1      573.14      516.37     59.25 o 
   1   9   1       11.57       11.16     21.55 o 
   2   9   1        8.23        3.23     14.99 o 
   3   9   1      505.17      483.60     56.41 o 
   4   9   1       36.86       99.53     31.27 o 
   5   9   1     3100.44     3163.78    271.75 o 
   6   9   1        3.21       73.02     52.50 o 
   7   9   1      755.14      839.55    133.79 o 
  -5  10   1      373.59      238.59     97.23 o 
  -4  10   1      249.12      231.52     63.61 o 
  -3  10   1      372.72      271.28     39.38 o 
  -2  10   1      462.71      367.31     56.80 o 
  -1  10   1       20.52       18.98     40.26 o 
   0  10   1      211.36      174.24     45.17 o 
   1  10   1      514.60      387.56     64.98 o 
   2  10   1      751.31      811.70    116.46 o 
   3  10   1      936.91      499.78    117.25 o 
   4  10   1      944.26      796.11    234.99 o 
   5  10   1     1437.08     1591.22    153.99 o 
  -3  11   1      332.31      294.90     46.22 o 
  -2  11   1      488.30      222.44     67.96 o 
  -1  11   1      731.62      733.41    139.96 o 
   0  11   1      427.26      422.79     68.58 o 
   1  11   1      323.66      336.64     94.77 o 
   2  11   1      423.06      260.72     99.51 o 
   3  11   1      267.50      350.97     61.66 o 
 -10   0   2     7201.87     7076.38    542.73 o 
  -8   0   2     1964.95     2197.26    230.69 o 
  -6   0   2       40.13       54.08     27.99 o 
  -4   0   2     2840.48     3693.75    266.05 o 
  -2   0   2     9227.27     9224.73    231.64 o 
   0   0   2    30821.33    28021.94    484.29 o 
   2   0   2    90493.53    82225.35    188.90 o 
   4   0   2       10.08       26.47     10.02 o 
   6   0   2     8585.74     8533.59    357.58 o 
   8   0   2     1552.12     1575.94     56.91 o 
  10   0   2       33.83       56.84     48.79 o 
 -11   1   2      337.01      229.18     56.90 o 
 -10   1   2     1035.52     1053.32    116.92 o 
  -9   1   2      947.05      981.21    104.23 o 
  -8   1   2     2483.54     2458.62    121.70 o 
  -7   1   2      990.85      985.40     98.62 o 
  -6   1   2     3258.91     3392.64    111.38 o 
  -5   1   2     2448.85     2790.32    139.93 o 
  -4   1   2     4288.35     4394.29    214.07 o 
  -3   1   2       45.04       83.77     26.65 o 
  -2   1   2    16718.21    15739.04    225.70 o 
  -1   1   2      179.61      214.05     11.00 o 
   0   1   2      360.94      388.50     13.93 o 
   1   1   2    22024.89    20800.05    208.83 o 
   2   1   2     3980.87     3971.70     70.00 o 
   3   1   2       64.33       58.31     11.53 o 
   4   1   2       85.25       84.00     12.38 o 
   5   1   2     2447.23     2442.37     95.83 o 
   6   1   2     1267.85     1159.26     58.85 o 
   7   1   2     4949.03     4916.71    143.32 o 
   8   1   2     5988.27     6085.19    269.96 o 
   9   1   2     2580.78     2693.68     97.42 o 
  10   1   2     2230.73     2048.56    128.26 o 
  11   1   2      427.62      354.73     79.29 o 
 -11   2   2      735.91      574.65    114.30 o 
 -10   2   2      595.14      521.07    107.75 o 
  -9   2   2     3777.45     3879.41    148.26 o 
  -8   2   2      801.23      825.60     92.01 o 
  -7   2   2     2030.35     2008.55     67.01 o 
  -6   2   2    10108.11    10290.87    229.56 o 
  -5   2   2       96.99       37.49     16.25 o 
  -4   2   2     9532.87     9526.11    157.87 o 
  -3   2   2     3454.81     3260.61     61.10 o 
  -2   2   2     1912.45     1853.57     48.68 o 
  -1   2   2     9578.45     9114.76    172.13 o 
   0   2   2    19886.95    19550.03    495.14 o 
   1   2   2    37931.38    37042.07    930.15 o 
   2   2   2      504.33      510.20     32.17 o 
   3   2   2     1516.66     1474.53     32.51 o 
   4   2   2     3729.87     3879.24    140.58 o 
   5   2   2     2868.07     2918.46    103.09 o 
   6   2   2     4706.69     4794.30    108.27 o 
   7   2   2     1317.84     1348.56     55.63 o 
   8   2   2        9.46       16.90     15.13 o 
   9   2   2      496.70      469.04     50.66 o 
  10   2   2      600.05      441.25     91.20 o 
  11   2   2        0.40       -7.04     26.15 o 
 -11   3   2        6.38       36.30     26.73 o 
 -10   3   2       24.11       52.82     24.41 o 
  -9   3   2     1686.43     1763.01     88.69 o 
  -8   3   2        1.53       -0.74     21.73 o 
  -7   3   2     2444.14     2524.34    109.93 o 
  -6   3   2       92.29       89.91     32.26 o 
  -5   3   2      243.14      233.03     29.76 o 
  -4   3   2      160.03      182.74     29.05 o 
  -3   3   2     7099.73     7041.52    148.97 o 
  -2   3   2      772.59      745.99     30.66 o 
  -1   3   2     3052.32     2899.62     81.72 o 
   0   3   2     1265.39     1103.11     30.54 o 
   1   3   2     1021.24     1120.42     45.00 o 
   2   3   2    28941.96    29349.29    635.63 o 
   3   3   2     4807.68     4823.85     91.96 o 
   4   3   2    10956.17    11066.11    228.84 o 
   5   3   2     1500.74     1616.96     75.55 o 
   6   3   2     1056.56     1094.97     68.67 o 
   7   3   2      249.70      287.55     40.88 o 
   8   3   2      375.98      320.35    100.85 o 
   9   3   2     1535.55     1603.93    108.53 o 
  10   3   2      465.26      252.11     77.61 o 
 -10   4   2      409.73      267.62     48.08 o 
  -9   4   2       26.87       72.70     55.81 o 
  -8   4   2      694.93      706.40     83.55 o 
  -7   4   2     2076.35     2057.66    114.13 o 
  -6   4   2     6415.61     6828.72    177.14 o 
  -5   4   2    22226.71    23213.20    283.10 o 
  -4   4   2     2078.74     1919.28     63.81 o 
  -3   4   2     5933.68     5905.43    110.23 o 
  -2   4   2     1403.26     1352.80     88.29 o 
  -1   4   2      231.65      310.62     34.51 o 
   0   4   2      710.28      815.66     52.54 o 
   1   4   2     2231.96     2335.67     85.39 o 
   2   4   2     1340.88     1451.28     49.51 o 
   3   4   2      950.46      965.04     51.20 o 
   4   4   2      118.23      105.37     22.70 o 
   5   4   2     5382.46     5549.39    106.00 o 
   6   4   2      225.55      212.25     30.66 o 
   7   4   2     1409.64     1418.21     78.09 o 
   8   4   2       57.76       96.78     27.44 o 
   9   4   2       95.18       41.60     41.77 o 
  10   4   2      321.78      245.92     58.51 o 
 -10   5   2      106.99      118.71     92.37 o 
  -9   5   2      343.81      333.62     79.37 o 
  -8   5   2      176.58      175.33     44.90 o 
  -7   5   2       72.73       73.99     25.11 o 
  -6   5   2        1.89       20.30     22.24 o 
  -5   5   2       71.00       65.26     14.47 o 
  -4   5   2      107.87       82.14     16.21 o 
  -3   5   2     3968.13     3879.86     88.14 o 
  -2   5   2      828.56      926.23     35.08 o 
  -1   5   2      211.91      238.39     45.10 o 
   0   5   2      906.37      937.23     30.60 o 
   1   5   2    22414.20    24106.46    511.45 o 
   2   5   2      224.61      150.51     28.47 o 
   3   5   2    13041.04    13106.55    250.67 o 
   4   5   2     1785.68     1742.67     78.84 o 
   5   5   2    11001.40    11384.92    286.81 o 
   6   5   2      763.69      725.17     53.19 o 
   7   5   2       56.78       15.08     32.15 o 
   8   5   2       31.25      100.19     51.78 o 
   9   5   2        1.49       33.32     94.36 o 
  10   5   2      131.31      137.55     40.51 o 
  -9   6   2       14.00      -40.28     66.94 o 
  -8   6   2     1331.34     1403.36    130.61 o 
  -7   6   2     1299.43     1305.94     85.97 o 
  -6   6   2     5391.68     5680.88    201.76 o 
  -5   6   2     2082.67     2154.69     89.53 o 
  -4   6   2     8105.85     8414.58    234.94 o 
  -3   6   2      309.13      313.67     39.33 o 
  -2   6   2     4358.83     4653.93    144.00 o 
  -1   6   2     1987.21     2015.93     41.31 o 
   0   6   2        1.71       15.30     20.50 o 
   1   6   2      976.11      979.92     59.09 o 
   2   6   2        1.71       31.77     15.86 o 
   3   6   2       53.48       42.46     16.73 o 
   4   6   2     1269.81     1423.08     43.15 o 
   5   6   2     2876.40     2867.70    111.29 o 
   6   6   2      734.38      652.76    133.12 o 
   7   6   2        7.84       61.41     37.73 o 
   8   6   2       21.57       -7.03     44.45 o 
   9   6   2      380.47      459.84    116.32 o 
  -9   7   2      340.59      202.59     98.54 o 
  -8   7   2       88.41      150.69     77.53 o 
  -7   7   2       35.29      109.36     43.49 o 
  -6   7   2      507.99      488.82     37.67 o 
  -5   7   2      117.56       55.95     32.76 o 
  -4   7   2      928.19      956.33     38.15 o 
  -3   7   2     1772.21     1887.30     85.14 o 
  -2   7   2      241.45      211.60     45.22 o 
  -1   7   2     4178.62     4441.67    164.39 o 
   0   7   2      106.74       91.50     24.62 o 
   1   7   2      382.88      394.91     49.60 o 
   2   7   2     8080.25     8536.35    401.65 o 
   3   7   2      147.55       91.58     20.49 o 
   4   7   2     4778.21     4776.09    186.96 o 
   5   7   2       65.57       93.23     19.08 o 
   6   7   2     1594.45     1560.28    191.26 o 
   7   7   2     1398.53     1414.72    205.01 o 
   8   7   2       41.85        4.34     48.29 o 
  -8   8   2      486.71      525.30    105.32 o 
  -7   8   2     2063.77     2027.52    257.55 o 
  -6   8   2     1747.98     1503.31     84.17 o 
  -5   8   2     2900.48     2910.81    125.12 o 
  -4   8   2       89.31       98.09     25.50 o 
  -3   8   2     2388.89     2214.41     95.40 o 
  -2   8   2      596.68      611.22     54.40 o 
  -1   8   2      688.23      687.54     49.03 o 
   0   8   2     2335.23     2306.74     94.57 o 
   1   8   2     1861.80     1807.48    117.42 o 
   2   8   2     1324.73     1479.42     75.66 o 
   3   8   2       92.88       35.20     23.69 o 
   4   8   2      517.97      516.78     68.32 o 
   5   8   2       30.09       87.91    103.43 o 
   6   8   2      679.79      394.65    154.61 o 
   7   8   2       64.04      137.07     57.18 o 
   8   8   2       75.12      117.09     79.69 o 
  -7   9   2       88.04      113.75     71.47 o 
  -6   9   2       29.54      125.56     50.42 o 
  -5   9   2       58.09       25.24     21.01 o 
  -4   9   2      973.61     1095.28    125.65 o 
  -3   9   2       38.33       54.99     25.67 o 
  -2   9   2     5141.19     5530.71    293.43 o 
  -1   9   2      396.08      300.17     39.21 o 
   0   9   2     1537.49     1732.06     72.17 o 
   1   9   2       23.04       31.20     19.38 o 
   2   9   2      124.71       96.16     39.17 o 
   3   9   2     1600.44     1326.48    193.35 o 
   4   9   2       20.79       76.90     45.71 o 
   5   9   2       24.69       46.71     40.83 o 
   6   9   2     1300.61      937.46    259.17 o 
  -5  10   2        1.37       92.66     61.27 o 
  -4  10   2       56.42       52.23     37.45 o 
  -3  10   2      311.73      309.00     46.02 o 
  -2  10   2      910.79      929.58    112.26 o 
  -1  10   2     1843.27     1950.89    129.92 o 
   0  10   2     3122.05     3157.21    139.33 o 
   1  10   2      959.40      999.12     79.49 o 
   2  10   2      290.67      518.98     68.83 o 
   3  10   2      175.42      260.35     46.14 o 
   4  10   2      498.05      544.69    103.48 o 
   5  10   2      107.02      102.92     72.84 o 
  -3  11   2     1170.89      954.96    228.83 o 
  -2  11   2       57.60       23.28     24.10 o 
  -1  11   2     1282.02     1238.84    189.42 o 
   0  11   2       50.25       64.69     24.82 o 
   1  11   2      192.21      150.59     46.80 o 
   2  11   2      117.25      162.34     50.26 o 
   3  11   2       43.16      109.60     77.53 o 
 -11   0   3      247.13      164.19     43.04 o 
  -9   0   3     1114.99      900.65    231.45 o 
  -7   0   3     5156.86     5305.01    282.32 o 
  -5   0   3      950.38      789.28     41.22 o 
  -3   0   3      353.18      276.83     29.50 o 
  -1   0   3     6290.71     5558.56    149.69 o 
   1   0   3      214.13      189.57      8.92 o 
   5   0   3    18849.70    19168.05    543.43 o 
   7   0   3      617.72      494.57     46.60 o 
   9   0   3       12.35       -4.97     21.99 o 
  11   0   3      650.95      540.84    183.79 o 
 -11   1   3      230.04      193.30     30.37 o 
 -10   1   3      283.30      187.92     33.06 o 
  -9   1   3        9.32       25.02     22.13 o 
  -8   1   3     3368.58     3139.61    149.83 o 
  -7   1   3     2968.78     2946.72    121.48 o 
  -6   1   3     5092.31     4835.70    150.74 o 
  -5   1   3     4664.20     4251.94     74.98 o 
  -4   1   3    11630.50    12448.82    277.71 o 
  -3   1   3    10399.94    10551.99    260.91 o 
  -2   1   3     2593.58     2597.35     63.30 o 
  -1   1   3      903.49      901.84     37.24 o 
   0   1   3     1538.88     1546.08     28.38 o 
   1   1   3     1409.89     1466.02     38.50 o 
   2   1   3     1887.05     1849.49     35.76 o 
   3   1   3       47.96       47.35      9.98 o 
   4   1   3      509.44      455.76     39.18 o 
   5   1   3     2509.18     2493.44    111.41 o 
   6   1   3       18.56       35.11     14.63 o 
   7   1   3      177.30      125.52     41.40 o 
   8   1   3      890.95      977.20     45.70 o 
   9   1   3      741.19      665.53     50.95 o 
  10   1   3     1473.37     1389.67    103.86 o 
  11   1   3     1824.03     1860.54    245.81 o 
 -11   2   3        0.05       13.96     33.01 o 
 -10   2   3      150.77      130.08     21.05 o 
  -9   2   3     1359.55     1353.32    127.64 o 
  -8   2   3     2296.45     2353.44    103.48 o 
  -7   2   3     1935.67     1912.45     83.51 o 
  -6   2   3      959.42      942.60     57.34 o 
  -5   2   3     1770.73     1937.38    129.19 o 
  -4   2   3      803.30      856.24     40.89 o 
  -3   2   3     5872.76     5484.99    108.53 o 
  -2   2   3      194.79      213.29     24.26 o 
  -1   2   3     3925.91     3828.81     68.13 o 
   0   2   3    14657.40    14966.03    191.89 o 
   1   2   3    23468.86    23677.76    304.63 o 
   2   2   3     8998.21     8062.48    103.48 o 
   3   2   3       98.43      126.26     24.04 o 
   4   2   3    13486.60    13687.47    219.69 o 
   5   2   3       28.59       43.68     16.32 o 
   6   2   3     8099.23     8150.63    153.28 o 
   7   2   3       36.08       69.61     16.22 o 
   8   2   3       89.29       75.18     21.31 o 
   9   2   3     1665.49     1687.84    127.88 o 
  10   2   3      113.84       40.66     26.48 o 
  11   2   3      368.36      216.69     47.28 o 
 -11   3   3     1964.67     1766.71    149.11 o 
 -10   3   3     1249.66     1002.28    117.24 o 
  -9   3   3     4635.10     4660.67    182.46 o 
  -8   3   3      602.67      547.32     66.85 o 
  -7   3   3     2074.58     2047.80     62.74 o 
  -6   3   3     5858.29     6239.18    121.75 o 
  -5   3   3     4240.78     4445.26     88.35 o 
  -4   3   3     1250.03     1132.44     50.28 o 
  -3   3   3     1420.63     1320.57     46.72 o 
  -2   3   3      103.34       87.37     13.03 o 
  -1   3   3     5540.05     5429.95    108.40 o 
   0   3   3    17223.53    16426.65    638.71 o 
   1   3   3       81.94       59.74     10.26 o 
   2   3   3     2724.18     2757.74     55.72 o 
   3   3   3      417.46      414.31     13.90 o 
   4   3   3      517.67      550.96     19.42 o 
   5   3   3      694.23      749.01     45.81 o 
   6   3   3     4811.64     4999.32    137.50 o 
   7   3   3     4425.86     4617.98    160.20 o 
   8   3   3       66.93      105.41     25.54 o 
   9   3   3     1217.22     1281.32     84.52 o 
  10   3   3      434.74      329.80     79.40 o 
 -10   4   3     1327.68     1322.95    130.10 o 
  -9   4   3       23.41       19.65     15.45 o 
  -8   4   3     2398.89     2345.54    105.51 o 
  -7   4   3        0.64      -11.57     21.17 o 
  -6   4   3      501.34      498.56     58.31 o 
  -5   4   3      649.05      726.28     64.50 o 
  -4   4   3     4734.29     4630.50    102.43 o 
  -3   4   3     1424.13     1359.84     52.09 o 
  -2   4   3    22924.01    22465.73    352.69 o 
  -1   4   3     7460.10     8080.68    153.11 o 
   0   4   3     8966.51     9129.02    224.05 o 
   1   4   3      165.06      126.51     21.94 o 
   2   4   3        9.60       31.36     10.47 o 
   3   4   3     3074.73     3291.34    102.50 o 
   4   4   3      260.89      232.29     26.82 o 
   5   4   3      449.19      418.07     38.13 o 
   6   4   3     3302.31     3579.81    130.48 o 
   7   4   3      513.19      442.62     54.63 o 
   8   4   3     2098.48     2535.22    131.57 o 
   9   4   3      222.21      144.99     46.19 o 
  10   4   3     2806.96     3092.47    192.06 o 
 -10   5   3     4206.64     4593.17    421.42 o 
  -9   5   3      128.00       95.37     48.70 o 
  -8   5   3      784.22      759.29    139.10 o 
  -7   5   3       23.43       30.93     20.87 o 
  -6   5   3      356.72      336.26     40.99 o 
  -5   5   3      137.47      112.26     26.12 o 
  -4   5   3      337.68      350.98     29.66 o 
  -3   5   3      360.40      375.31     45.07 o 
  -2   5   3     7430.71     7793.44    176.27 o 
  -1   5   3      873.83      898.25     58.40 o 
   0   5   3    10459.65    10735.37    234.12 o 
   1   5   3     1041.77      994.17     40.45 o 
   2   5   3     6650.82     6785.43    153.47 o 
   3   5   3        1.22       -7.09     15.63 o 
   4   5   3     1796.74     1856.24     87.98 o 
   5   5   3      571.78      689.80     76.68 o 
   6   5   3     4060.03     3865.12    162.47 o 
   7   5   3       18.06       44.06     30.44 o 
   8   5   3     4304.80     4918.34    291.75 o 
   9   5   3      727.45      643.73    144.07 o 
  10   5   3        6.11       69.27     86.21 o 
  -9   6   3      332.24      328.34    175.86 o 
  -8   6   3     1009.71      866.64    107.45 o 
  -7   6   3      825.65      766.71    107.83 o 
  -6   6   3       86.86       75.99     39.16 o 
  -5   6   3     4720.22     4669.57    152.16 o 
  -4   6   3     2649.07     2689.70    109.25 o 
  -3   6   3     2508.68     2519.15     95.36 o 
  -2   6   3     1045.42     1037.65     60.86 o 
  -1   6   3     6717.48     6793.65    144.44 o 
   0   6   3      380.69      394.63     34.76 o 
   1   6   3     2277.06     2152.21     58.31 o 
   2   6   3      520.07      537.43     65.69 o 
   3   6   3     1464.16     1519.02     93.67 o 
   4   6   3     2089.77     2065.78     66.76 o 
   5   6   3      356.85      310.46     44.45 o 
   6   6   3       23.40       73.02     40.28 o 
   7   6   3     2791.89     3056.14    181.66 o 
   8   6   3     1025.05      859.51    240.17 o 
   9   6   3     1867.84     2100.93    169.59 o 
  -9   7   3     1291.27     1409.54    177.88 o 
  -8   7   3      370.49      389.24     90.69 o 
  -7   7   3       90.26       89.78     22.31 o 
  -6   7   3     3253.08     3353.09    164.14 o 
  -5   7   3      292.17      276.48     52.08 o 
  -4   7   3     5975.81     6146.82    232.33 o 
  -3   7   3       23.06       22.43     23.38 o 
  -2   7   3       17.13      -16.59     24.57 o 
  -1   7   3     5832.80     6112.41    164.39 o 
   0   7   3      804.50      875.49     62.47 o 
   1   7   3     3900.33     3801.66    106.92 o 
   2   7   3      758.41      761.90     62.86 o 
   3   7   3       15.46       28.54     20.42 o 
   4   7   3       10.69       22.82     37.77 o 
   5   7   3     1871.73     1959.23    114.27 o 
   6   7   3      182.19      158.97     44.15 o 
   7   7   3     2386.82     2593.00    218.67 o 
   8   7   3      155.92      161.71     38.93 o 
  -8   8   3      358.12      177.05     91.03 o 
  -7   8   3      562.19      419.11    118.35 o 
  -6   8   3       30.39       35.12     35.04 o 
  -5   8   3      186.03      153.64     31.98 o 
  -4   8   3       12.48       28.10     20.60 o 
  -3   8   3     1112.63     1137.59     50.65 o 
  -2   8   3     2140.24     2411.64    110.22 o 
  -1   8   3      636.20      572.59     72.67 o 
   0   8   3     3062.82     3148.13    130.32 o 
   1   8   3      612.92      661.10     55.63 o 
   2   8   3     3125.25     3165.52    137.77 o 
   3   8   3     4445.84     4526.11    301.56 o 
   4   8   3     1584.28     1679.67    144.11 o 
   5   8   3      869.43      880.09    151.32 o 
   6   8   3     1516.99     1779.93    157.74 o 
   7   8   3      254.06      262.35     62.86 o 
  -7   9   3      843.12      665.23    215.79 o 
  -6   9   3       19.31       42.74     39.54 o 
  -5   9   3     4576.92     4848.44    322.17 o 
  -4   9   3       83.43      115.62     65.20 o 
  -3   9   3     1996.04     2070.48    114.03 o 
  -2   9   3      254.91      254.67     30.90 o 
  -1   9   3      104.54       80.95     27.85 o 
   0   9   3       17.61       31.81     35.44 o 
   1   9   3      578.50      482.33     70.90 o 
   2   9   3        3.18       36.05     23.64 o 
   3   9   3      124.28      109.11     46.57 o 
   4   9   3       14.55       32.37     32.50 o 
   5   9   3       20.81      -28.46     63.06 o 
   6   9   3      629.54      406.42    117.62 o 
  -5  10   3      110.16       74.35     50.40 o 
  -4  10   3       30.17       62.77     49.48 o 
  -3  10   3       34.67       41.35     29.90 o 
  -2  10   3       37.16       47.33     20.96 o 
  -1  10   3      761.81      764.43     64.68 o 
   0  10   3       19.54       19.81     20.02 o 
   1  10   3      833.11      817.72    100.98 o 
   2  10   3     1253.26     1045.40    158.33 o 
   3  10   3     1422.29     1411.84    191.27 o 
   4  10   3     1798.84     2243.16    476.80 o 
   5  10   3      625.31      704.98    257.83 o 
  -3  11   3       40.37       50.55     37.77 o 
  -2  11   3      237.94      167.04     38.72 o 
  -1  11   3       16.83       46.79     22.55 o 
   0  11   3      187.81      127.63     67.52 o 
   1  11   3       41.19       15.98     26.42 o 
   2  11   3      135.84       20.27     56.19 o 
 -10   0   4     5813.72     6340.07    384.82 o 
  -8   0   4     2608.31     3103.21    241.09 o 
  -6   0   4      283.16      195.33    101.35 o 
  -4   0   4     5007.76     5651.24    200.25 o 
  -2   0   4     7396.36     6687.29    260.19 o 
   0   0   4    11764.86    11626.64    207.35 o 
   2   0   4      777.95      703.10     36.76 o 
   4   0   4     4531.43     4660.31    214.31 o 
   6   0   4    18021.60    18884.65    745.76 o 
   8   0   4     2433.61     2272.86    256.15 o 
  10   0   4       96.29      102.48     29.69 o 
 -11   1   4       56.18      101.24     23.53 o 
 -10   1   4      681.95      627.47    114.11 o 
  -9   1   4        0.13       29.50     19.65 o 
  -8   1   4      360.56      413.51     54.25 o 
  -7   1   4       68.48       68.95     26.83 o 
  -6   1   4       90.25       46.89     21.66 o 
  -5   1   4     4132.99     4289.89    290.92 o 
  -4   1   4    11120.22    11112.85    249.27 o 
  -3   1   4    21638.16    20503.54    294.99 o 
  -2   1   4    12047.93    11662.27    306.85 o 
  -1   1   4    37671.33    35522.75    592.05 o 
   0   1   4     1387.10     1407.52     24.36 o 
   1   1   4     4662.04     4866.38    189.68 o 
   2   1   4    12816.74    12304.46    150.50 o 
   3   1   4     7802.45     7746.02    105.44 o 
   4   1   4       35.17       53.01     12.20 o 
   5   1   4      340.65      327.00     28.20 o 
   6   1   4     1383.25     1347.93     63.32 o 
   7   1   4     1075.02      962.01     35.77 o 
   8   1   4     3103.38     3036.82    110.56 o 
   9   1   4      562.29      365.63     52.07 o 
  10   1   4     1528.52     1555.09    178.14 o 
  11   1   4      180.85      128.03     65.07 o 
 -11   2   4     3311.40     3323.33    155.08 o 
 -10   2   4       49.08       75.27     23.99 o 
  -9   2   4     2663.06     2854.37    116.31 o 
  -8   2   4       30.32       16.00     17.86 o 
  -7   2   4      821.55      838.16     54.13 o 
  -6   2   4     6543.47     6696.31    199.66 o 
  -5   2   4      128.18      163.01     23.87 o 
  -4   2   4     6524.76     6815.99    112.74 o 
  -3   2   4     1868.47     2099.42     49.43 o 
  -2   2   4      169.14      185.56     17.90 o 
  -1   2   4      867.60      848.92     28.51 o 
   0   2   4    26077.25    26198.32    323.65 o 
   1   2   4    20146.71    19538.80    318.76 o 
   2   2   4     7615.55     7148.25     77.09 o 
   3   2   4     6167.76     6401.02     96.37 o 
   4   2   4        0.82       17.50     11.18 o 
   5   2   4     8923.89     8890.01    178.15 o 
   6   2   4     2763.39     2770.96    104.92 o 
   7   2   4     4404.06     4397.97    150.23 o 
   8   2   4       77.19       53.20     16.94 o 
   9   2   4     1016.64     1054.55     56.29 o 
  10   2   4      410.71      297.78     77.48 o 
 -11   3   4       18.72       70.24     27.25 o 
 -10   3   4       37.92       58.32     25.96 o 
  -9   3   4     2430.87     2410.24    101.32 o 
  -8   3   4     1757.29     1751.40     92.57 o 
  -7   3   4     2602.67     2605.76    112.45 o 
  -6   3   4     2935.54     2749.78    140.07 o 
  -5   3   4      455.46      536.47     52.39 o 
  -4   3   4     7902.74     8170.03    164.84 o 
  -3   3   4     5214.25     5040.60     78.36 o 
  -2   3   4     1932.29     1718.25     38.53 o 
  -1   3   4    10301.07    10192.85    136.79 o 
   0   3   4     6321.46     6166.64    121.51 o 
   1   3   4      391.55      409.86     22.81 o 
   2   3   4    19115.57    20126.27    285.40 o 
   3   3   4      460.82      414.08     13.73 o 
   4   3   4     9245.70     9095.70    204.16 o 
   5   3   4     1069.20     1042.76     78.87 o 
   6   3   4      865.64      888.71     75.45 o 
   7   3   4       68.60       67.88     18.18 o 
   8   3   4       29.14       25.78     22.76 o 
   9   3   4     1092.81      986.62     98.69 o 
  10   3   4      317.74      326.81     46.38 o 
 -10   4   4       66.30      116.71     29.79 o 
  -9   4   4       12.54       45.00     40.39 o 
  -8   4   4      972.67      919.43     57.83 o 
  -7   4   4     1792.74     1767.38     88.84 o 
  -6   4   4     1831.84     1978.43     89.01 o 
  -5   4   4     9403.68     9380.96    157.87 o 
  -4   4   4     2531.70     2491.16     69.32 o 
  -3   4   4     2956.54     2947.53     93.56 o 
  -2   4   4      578.68      578.24     47.10 o 
  -1   4   4      715.72      718.01     47.74 o 
   0   4   4      482.37      453.06     16.29 o 
   1   4   4    11300.99    11210.98    293.05 o 
   2   4   4     1776.82     1855.20     71.32 o 
   3   4   4     3744.13     4194.66     78.95 o 
   4   4   4      535.55      528.54     33.98 o 
   5   4   4      611.32      555.25     38.82 o 
   6   4   4     1091.79     1092.39     53.31 o 
   7   4   4       27.41       34.92     39.47 o 
   8   4   4      868.52      842.17    137.31 o 
   9   4   4      288.85      333.53     62.74 o 
  10   4   4      564.37      599.94     87.37 o 
 -10   5   4      513.06      250.94    110.71 o 
  -9   5   4     1800.06     1896.60    205.10 o 
  -8   5   4      807.09      827.75     99.13 o 
  -7   5   4     5705.52     6296.67    218.36 o 
  -6   5   4      816.55      751.47     48.97 o 
  -5   5   4     2181.95     2277.95     91.96 o 
  -4   5   4      209.28      206.11     21.19 o 
  -3   5   4      466.65      459.97     56.28 o 
  -2   5   4      580.08      722.81     64.09 o 
  -1   5   4      312.81      416.26     30.58 o 
   0   5   4       55.41       73.30     19.67 o 
   1   5   4     1982.78     1965.62     70.59 o 
   2   5   4     2907.23     3085.22     85.49 o 
   4   5   4      731.20      673.16     52.42 o 
   5   5   4     8663.03     9100.02    235.69 o 
   6   5   4      222.11      234.52     64.03 o 
   7   5   4      316.60      267.61     71.08 o 
   8   5   4       62.90      103.35     41.54 o 
   9   5   4      543.92      564.98    112.22 o 
  -9   6   4      247.93      128.14     46.62 o 
  -8   6   4      443.78      453.01    111.21 o 
  -7   6   4       28.88       39.92     20.64 o 
  -6   6   4     3093.64     3218.65    121.66 o 
  -5   6   4     9745.50     9776.55    289.43 o 
  -4   6   4     3108.24     3346.07    121.03 o 
  -3   6   4     1380.90     1551.75     97.77 o 
  -2   6   4      463.01      401.79     66.96 o 
  -1   6   4      830.01      834.95     69.82 o 
   0   6   4      970.25      902.98     44.52 o 
   1   6   4     4001.20     3784.18     85.48 o 
   2   6   4     2869.95     3101.00    120.20 o 
   3   6   4      959.97      974.17     58.13 o 
   4   6   4      492.68      488.73     37.91 o 
   5   6   4      590.35      511.55    136.44 o 
   6   6   4       54.38       71.36     39.79 o 
   7   6   4      347.18      267.26     88.49 o 
   8   6   4      468.35      334.31     71.35 o 
   9   6   4      123.01      103.55     59.97 o 
  -9   7   4       68.60       41.57     55.77 o 
  -8   7   4     1625.07     1743.75    118.32 o 
  -7   7   4       88.79       93.04     41.20 o 
  -6   7   4      344.96      326.61     64.66 o 
  -5   7   4      194.91      133.64     42.56 o 
  -4   7   4     1108.53     1231.46     51.66 o 
  -3   7   4     5709.87     5917.73    204.38 o 
  -2   7   4      444.05      384.87     35.48 o 
  -1   7   4    10207.10    10044.90    289.09 o 
   0   7   4      712.32      752.60     47.67 o 
   1   7   4     2566.59     2549.39    114.77 o 
   2   7   4     4842.64     4800.68    149.83 o 
   3   7   4      607.85      604.92     51.78 o 
   4   7   4     4833.75     5026.21    199.34 o 
   5   7   4        6.13       46.07     43.20 o 
   6   7   4      636.67      513.39     92.28 o 
   7   7   4      104.81       93.16     41.98 o 
   8   7   4       71.37       -0.27     45.39 o 
  -8   8   4      310.35      224.20    108.82 o 
  -7   8   4     1629.00     1616.46    122.17 o 
  -6   8   4     1035.88     1005.49     73.65 o 
  -5   8   4      231.47      184.11     44.38 o 
  -4   8   4     1610.35     1683.91    160.98 o 
  -3   8   4      644.61      599.75     55.49 o 
  -2   8   4      166.09      118.96     38.65 o 
  -1   8   4      200.44      187.27     35.63 o 
   0   8   4     2803.64     2525.52    112.39 o 
   1   8   4      281.01      185.55     36.15 o 
   2   8   4      362.05      380.75     51.09 o 
   3   8   4      139.35      166.19     72.55 o 
   4   8   4       51.70       75.64     54.65 o 
   5   8   4     1777.49     1604.55    260.62 o 
   6   8   4     1987.34     2078.52    154.63 o 
   7   8   4      928.22      912.35    103.23 o 
  -7   9   4       73.17       17.97     87.74 o 
  -6   9   4        4.97       35.33     18.39 o 
  -5   9   4       36.63       51.07     36.98 o 
  -4   9   4     2701.31     2890.49    131.52 o 
  -3   9   4       63.35       39.41     21.02 o 
  -2   9   4     4648.00     4803.39    196.98 o 
  -1   9   4      252.94      157.93     32.92 o 
   0   9   4     6379.05     6449.66    220.28 o 
   1   9   4      779.12      470.51     78.52 o 
   2   9   4      175.93      131.92     56.54 o 
   3   9   4     1099.96     1369.71    173.59 o 
   4   9   4       23.68       -7.39     52.00 o 
   5   9   4        3.26      117.81     68.26 o 
   6   9   4       44.25      -17.58     58.41 o 
  -5  10   4       88.95       40.14     34.62 o 
  -4  10   4      199.33      190.74     42.40 o 
  -3  10   4       20.97       77.55     30.68 o 
  -2  10   4      285.79      246.26     36.61 o 
  -1  10   4      810.79     1105.01    150.23 o 
   0  10   4      600.91      507.66     83.00 o 
   1  10   4      324.45      247.85     61.26 o 
   2  10   4      324.67      222.30     53.78 o 
   3  10   4       10.12      -29.63     57.52 o 
   4  10   4     1936.41     1653.74    258.96 o 
   5  10   4      526.55      557.58    179.73 o 
  -3  11   4     1961.47     1824.60    146.50 o 
  -2  11   4        2.72       29.88     35.48 o 
  -1  11   4     1825.64     2017.72    106.65 o 
   0  11   4       68.40       33.82     36.81 o 
   1  11   4      619.80      518.98    127.27 o 
   2  11   4       80.22       97.30     58.81 o 
 -11   0   5      274.46      146.90     51.53 o 
  -9   0   5     3133.62     3241.25    232.40 o 
  -7   0   5    19474.28    21138.94   1071.21 o 
  -5   0   5     4247.78     4402.85    197.04 o 
  -3   0   5      121.92      131.42     34.60 o 
  -1   0   5      516.82      494.56     33.31 o 
   1   0   5    15341.03    15311.70    220.63 o 
   3   0   5     9795.48     9538.30    144.37 o 
   5   0   5     8997.20     8970.02    231.46 o 
   7   0   5     3898.44     3848.94    154.15 o 
   9   0   5     5321.90     5443.58    358.51 o 
 -11   1   5      599.94      425.37     68.18 o 
 -10   1   5        4.70        7.35     23.44 o 
  -9   1   5      233.01      223.83     31.05 o 
  -8   1   5     1863.26     1777.68    150.33 o 
  -7   1   5     2860.97     2862.40    152.41 o 
  -6   1   5     3305.86     3369.29    225.97 o 
  -5   1   5     5753.60     5706.82    179.10 o 
  -4   1   5      392.95      360.86     60.84 o 
  -3   1   5      733.33      700.50     35.55 o 
  -2   1   5     1083.91     1128.71     41.85 o 
  -1   1   5     8089.79     7733.89     97.87 o 
   0   1   5     4014.07     3941.27     63.23 o 
   2   1   5     2407.12     2276.67     45.95 o 
   3   1   5      110.07       93.59      7.64 o 
   4   1   5     3831.42     3766.54    118.15 o 
   5   1   5      371.93      382.18     19.54 o 
   6   1   5      303.08      305.97     33.20 o 
   7   1   5      946.39      940.79     46.56 o 
   8   1   5     1742.64     1874.34     94.84 o 
   9   1   5      105.93       95.44     21.43 o 
  10   1   5     2024.09     2028.59    171.71 o 
 -11   2   5        9.17       41.73     26.77 o 
 -10   2   5     2334.58     2501.26    152.75 o 
  -9   2   5      205.46      159.79     29.55 o 
  -8   2   5     3712.39     3676.96    167.18 o 
  -7   2   5      702.66      702.78     79.97 o 
  -6   2   5     5123.77     5001.85    168.86 o 
  -5   2   5      323.75      265.31     27.66 o 
  -4   2   5     2202.26     2003.15     85.62 o 
  -3   2   5    14331.58    14346.68    183.25 o 
  -2   2   5      812.83      816.67     34.80 o 
  -1   2   5     6996.44     6749.50    161.79 o 
   0   2   5    16528.28    16229.94    296.57 o 
   1   2   5     6206.48     6354.06    125.67 o 
   2   2   5     5462.74     5187.64     92.19 o 
   3   2   5      159.00      111.82     11.63 o 
   4   2   5     9129.78     8920.92    195.98 o 
   5   2   5      964.21      990.31     66.86 o 
   6   2   5      424.92      390.64     44.11 o 
   7   2   5       37.20       51.51     11.97 o 
   8   2   5      452.20      418.54     67.27 o 
   9   2   5      774.22      618.49    100.34 o 
  10   2   5     1131.80     1072.75    136.60 o 
 -11   3   5      660.18      647.70    149.87 o 
 -10   3   5      910.99      851.42     82.39 o 
  -9   3   5     3387.13     3591.54    151.45 o 
  -8   3   5       16.31       26.37     21.04 o 
  -7   3   5      256.11      214.77     31.03 o 
  -6   3   5     4276.88     4255.27    118.67 o 
  -5   3   5      138.96      108.94     20.08 o 
  -4   3   5    11951.94    12489.78    269.77 o 
  -3   3   5      190.78      204.05     18.02 o 
  -2   3   5     1930.40     2009.93     82.36 o 
  -1   3   5      243.53      255.18     22.76 o 
   0   3   5    12974.22    12841.82    183.80 o 
   1   3   5     3943.38     4093.68     74.92 o 
   2   3   5     7138.23     7247.21     97.24 o 
   3   3   5      252.21      186.12     17.19 o 
   4   3   5      117.83       90.43     27.24 o 
   5   3   5    10393.63    10589.76    198.61 o 
   6   3   5     2095.10     2137.12     83.19 o 
   7   3   5     6884.45     7237.09    271.99 o 
   8   3   5      948.42      878.23     94.97 o 
   9   3   5     1344.37     1467.70    128.80 o 
  10   3   5      440.43      269.26     52.88 o 
 -10   4   5       33.60      -14.87     35.80 o 
  -9   4   5       38.03       54.30     30.29 o 
  -8   4   5      175.77      134.02     33.49 o 
  -7   4   5     1191.17     1363.34     97.48 o 
  -6   4   5       41.73       76.08     19.46 o 
  -5   4   5      592.51      551.09     41.91 o 
  -4   4   5     9757.83     9614.24    171.18 o 
  -3   4   5     3249.29     3232.46    100.99 o 
  -2   4   5    17782.94    17433.88    361.14 o 
  -1   4   5     4147.60     4041.08    138.57 o 
   0   4   5     8437.89     8240.77    140.54 o 
   1   4   5    11071.59    11660.91    187.83 o 
   2   4   5      575.97      670.13     29.19 o 
   3   4   5       78.87       63.35     20.78 o 
   4   4   5      468.49      446.16     49.97 o 
   5   4   5      239.21      269.29     25.35 o 
   6   4   5      229.57      254.09     36.39 o 
   7   4   5        0.32       80.42     43.70 o 
   8   4   5     2660.12     2796.25    157.26 o 
   9   4   5      378.53      264.50     68.11 o 
  10   4   5      291.45      276.64     66.91 o 
 -10   5   5     3275.17     3835.47    206.55 o 
  -9   5   5      136.88      153.86     36.05 o 
  -8   5   5     2562.99     2573.05    123.95 o 
  -7   5   5      684.41      593.88     80.38 o 
  -6   5   5     1136.09     1126.14     46.16 o 
  -5   5   5      821.91      767.23     62.53 o 
  -4   5   5     4009.02     4102.94     75.87 o 
  -3   5   5       71.71       78.43     16.05 o 
  -2   5   5      967.64      998.68     53.30 o 
  -1   5   5       61.28       68.22     16.30 o 
   0   5   5      476.06      510.71     31.50 o 
   1   5   5     1993.37     2019.77     83.38 o 
   2   5   5       14.85       44.04     18.48 o 
   3   5   5      163.51      179.62     40.96 o 
   4   5   5     6112.56     6412.14    163.86 o 
   5   5   5     2152.21     2428.15    185.47 o 
   6   5   5     3817.28     4218.17    193.11 o 
   7   5   5      939.49      995.91    120.51 o 
   8   5   5     4539.48     4968.81    256.80 o 
   9   5   5       33.59       78.30     37.02 o 
  -9   6   5      158.24      140.48     46.23 o 
  -8   6   5      822.77      741.26     64.17 o 
  -7   6   5      521.52      457.21     77.37 o 
  -6   6   5      517.84      454.27     61.67 o 
  -5   6   5     1645.01     1582.42     64.10 o 
  -4   6   5      514.34      598.19     43.98 o 
  -3   6   5    13729.42    13949.03    362.30 o 
  -2   6   5     1469.04     1381.65     70.25 o 
  -1   6   5     6320.24     6355.74    284.42 o 
   0   6   5      585.29      513.35     89.10 o 
   1   6   5     2022.91     2226.48    106.16 o 
   2   6   5       41.37       29.46     39.14 o 
   3   6   5        0.59        9.67     25.34 o 
   4   6   5     1174.71     1088.68     79.32 o 
   5   6   5       15.16       73.13     32.15 o 
   6   6   5      147.15      120.97     62.61 o 
   7   6   5      199.23      184.16     53.16 o 
   8   6   5      156.54      151.95     36.04 o 
   9   6   5      484.89      305.94     74.42 o 
  -9   7   5     1735.82     1633.68    236.32 o 
  -8   7   5      233.59      233.46     45.86 o 
  -7   7   5       41.60       51.96     40.09 o 
  -6   7   5     1583.70     1445.79     58.87 o 
  -5   7   5     1725.39     1715.47    110.46 o 
  -4   7   5      114.12      139.08     34.27 o 
  -3   7   5     1320.04     1371.50     56.28 o 
  -2   7   5      685.17      699.23     50.86 o 
  -1   7   5      119.02      123.18     22.33 o 
   0   7   5      646.05      583.25     47.72 o 
   1   7   5      408.12      398.18     46.30 o 
   2   7   5     3245.62     3261.70    183.98 o 
   3   7   5      207.91      216.68     27.52 o 
   4   7   5     1099.88     1326.13    138.44 o 
   5   7   5     2633.56     3097.88    155.90 o 
   6   7   5      957.78     1125.29    107.32 o 
   7   7   5     3246.63     3590.22    278.57 o 
   8   7   5       83.64       78.43     45.75 o 
  -8   8   5      863.33      798.85    220.76 o 
  -7   8   5      732.85      738.20    100.89 o 
  -6   8   5     1001.88     1015.35     83.49 o 
  -5   8   5      216.93      247.49     50.87 o 
  -4   8   5     2843.54     2929.75    108.85 o 
  -3   8   5      438.50      388.54     85.04 o 
  -2   8   5     1927.09     2071.83     97.89 o 
  -1   8   5      275.39      256.86     31.96 o 
   0   8   5     3631.28     4001.42    183.00 o 
   1   8   5      208.27      142.38     36.75 o 
   2   8   5      706.95      818.77    133.41 o 
   3   8   5     1203.66     1318.23    175.05 o 
   4   8   5      449.60      547.59    107.67 o 
   5   8   5     2169.18     2427.19    191.49 o 
   6   8   5       15.16       72.57     39.32 o 
   7   8   5       13.26      -52.53     52.53 o 
  -7   9   5      550.17      404.56    112.04 o 
  -6   9   5        0.01       -4.61     43.62 o 
  -5   9   5      793.91      759.50    122.39 o 
  -4   9   5        2.67        7.55     37.17 o 
  -3   9   5      421.72      367.91     55.17 o 
  -2   9   5        9.76       55.53     25.68 o 
  -1   9   5     1966.53     2128.78     98.91 o 
   0   9   5       45.90       63.08     47.93 o 
   1   9   5     2470.24     2488.40    110.19 o 
   2   9   5      254.23      246.61     53.00 o 
   3   9   5     2113.75     2260.79    204.90 o 
   4   9   5      184.09      226.32     66.03 o 
   5   9   5      205.30      167.41     86.04 o 
   6   9   5      256.83      233.47     68.59 o 
  -5  10   5       76.66       63.30     32.77 o 
  -4  10   5      469.09      394.17     66.19 o 
  -3  10   5      196.48      156.36     36.18 o 
  -2  10   5      246.12      213.74     38.54 o 
  -1  10   5      322.52      319.98     49.22 o 
   0  10   5      360.00      272.14     75.87 o 
   1  10   5      394.93      363.22     75.61 o 
   2  10   5      979.33      894.47    143.98 o 
   3  10   5     1353.64     1272.70    232.40 o 
   4  10   5      574.15      414.14    120.51 o 
  -2  11   5       87.15       94.84     30.35 o 
  -1  11   5       43.92      125.58     84.68 o 
   0  11   5     1259.00     1309.96    105.17 o 
   1  11   5      248.52      146.03     43.18 o 
   2  11   5     1246.97     1242.72    261.04 o 
 -10   0   6     4394.24     4448.61    360.22 o 
  -8   0   6      821.89      877.77    225.97 o 
  -6   0   6     4593.08     5011.92    207.81 o 
  -4   0   6    17194.13    17793.12    556.88 o 
  -2   0   6    19919.16    19019.88    334.67 o 
   0   0   6     4398.45     4598.06    104.59 o 
   2   0   6      954.78      992.99     32.72 o 
   4   0   6    11308.95    11561.17    285.56 o 
   6   0   6    24084.58    25086.25    163.17 o 
   8   0   6     2807.86     2901.58    162.69 o 
  10   0   6       32.54       29.15     26.07 o 
 -11   1   6     1100.73     1270.92     87.95 o 
 -10   1   6      227.38      188.56     38.70 o 
  -9   1   6      712.35      655.97    107.68 o 
  -8   1   6     1023.56     1128.33    129.06 o 
  -7   1   6      634.22      613.71    106.95 o 
  -6   1   6        1.03       16.05     19.29 o 
  -5   1   6     1589.07     1491.68     83.00 o 
  -4   1   6    17962.86    18614.29    411.95 o 
  -3   1   6    22302.87    20917.81    302.64 o 
  -2   1   6    19077.16    17232.97    295.47 o 
  -1   1   6    16782.48    15823.94    196.73 o 
   0   1   6    10399.12     9441.12    109.25 o 
   1   1   6     9878.29     9873.54     94.90 o 
   2   1   6     3604.99     3715.26     68.50 o 
   3   1   6     2002.51     1970.43     61.99 o 
   4   1   6    13103.67    12690.40    243.73 o 
   5   1   6      130.28      136.18     14.45 o 
   6   1   6      167.32      163.15     34.68 o 
   7   1   6     1328.52     1245.05     57.05 o 
   8   1   6      761.06      796.74     67.53 o 
   9   1   6       13.26       14.75     25.72 o 
  10   1   6      700.77      775.66    244.40 o 
 -11   2   6     1626.61     1610.06    179.60 o 
 -10   2   6      646.00      614.57     70.42 o 
  -9   2   6     2805.04     2865.76    135.02 o 
  -8   2   6        1.10       16.34     22.01 o 
  -7   2   6       11.51       52.04     18.04 o 
  -6   2   6      753.41      792.42     73.46 o 
  -5   2   6     5082.16     5132.16    116.41 o 
  -4   2   6    15406.29    17429.24    316.83 o 
  -3   2   6     6900.41     6918.52    138.73 o 
  -2   2   6     5008.24     5315.39    105.01 o 
  -1   2   6     2618.91     2392.71     83.32 o 
   0   2   6    15319.35    15206.46    447.02 o 
   1   2   6     1590.80     1517.05     51.91 o 
   2   2   6     9529.89     9865.24    153.83 o 
   3   2   6       68.58       46.31     19.24 o 
   4   2   6     3083.28     2962.98     84.58 o 
   5   2   6    13894.81    13562.67    235.11 o 
   6   2   6       24.97       25.73     10.69 o 
   7   2   6     8281.70     8621.14    320.73 o 
   8   2   6       24.78       39.66     19.83 o 
   9   2   6     1194.93     1175.81    121.02 o 
  10   2   6      378.43      311.57     88.48 o 
 -11   3   6      312.75      332.92     78.80 o 
 -10   3   6     1641.59     1700.65     93.95 o 
  -9   3   6      989.78      923.97    132.77 o 
  -8   3   6     2581.79     2679.23    139.33 o 
  -7   3   6     3942.04     4020.35    159.43 o 
  -6   3   6     6303.07     6368.29    170.46 o 
  -5   3   6      561.42      626.23     41.79 o 
  -4   3   6     2888.08     2831.87    102.60 o 
  -3   3   6     9467.36     9708.09    157.68 o 
  -2   3   6     6786.57     7026.50    116.90 o 
  -1   3   6    10194.23    10366.68    213.24 o 
   0   3   6     4197.50     4293.36     86.87 o 
   1   3   6      192.45      207.12     11.91 o 
   2   3   6     6241.90     6368.06    185.73 o 
   3   3   6     4993.53     5023.26    111.09 o 
   4   3   6      529.02      445.57     20.67 o 
   5   3   6     2188.52     2145.59    106.48 o 
   6   3   6       18.21       12.67     25.16 o 
   7   3   6      140.36      138.45     53.62 o 
   8   3   6     1017.51      980.13     92.93 o 
   9   3   6      974.88      910.54    108.55 o 
  10   3   6     1305.98     1081.94    187.78 o 
 -10   4   6       21.43       52.62     28.58 o 
  -9   4   6      363.53      425.14     69.38 o 
  -8   4   6      107.14      110.46     28.68 o 
  -7   4   6      167.97      127.83     22.49 o 
  -6   4   6       33.37       34.11     12.57 o 
  -5   4   6     3246.36     3425.91     70.43 o 
  -4   4   6        5.45       33.41     19.15 o 
  -3   4   6       97.59       57.96     17.53 o 
  -2   4   6      657.91      561.99     45.12 o 
  -1   4   6     7740.93     7748.53    128.75 o 
   0   4   6     3245.43     3505.59    120.61 o 
   1   4   6    27168.08    26836.04    312.83 o 
   2   4   6      189.44      131.25     15.23 o 
   3   4   6     5489.64     5431.80     99.57 o 
   4   4   6     2686.72     2756.69    110.34 o 
   5   4   6        3.28       36.78     13.05 o 
   6   4   6      932.51     1026.85     79.68 o 
   7   4   6      214.61      223.05     57.83 o 
   8   4   6     1127.97      904.23    153.85 o 
   9   4   6     1278.74     1280.96    118.80 o 
  10   4   6      121.63      104.48     38.12 o 
 -10   5   6       56.97      123.02     38.22 o 
  -9   5   6     3315.84     4040.08    276.34 o 
  -8   5   6     2090.38     2080.23    165.18 o 
  -7   5   6     7539.28     7855.25    414.39 o 
  -6   5   6     3661.40     3542.49    118.05 o 
  -5   5   6     6155.35     6149.40    220.06 o 
  -4   5   6        5.49       23.81     17.42 o 
  -3   5   6      730.57      736.45     60.51 o 
  -2   5   6      269.54      331.24     43.43 o 
  -1   5   6       43.47       86.20     22.35 o 
   0   5   6       12.28       22.38     17.55 o 
   1   5   6      321.98      302.28     26.59 o 
   2   5   6       22.22       20.32     15.40 o 
   3   5   6     2840.53     3248.47    129.63 o 
   4   5   6     1148.56     1159.16     83.68 o 
   5   5   6     1904.19     1886.13     58.73 o 
   6   5   6      244.77      150.87     92.93 o 
   7   5   6      353.39      527.28    111.85 o 
   8   5   6      247.37      159.52     69.64 o 
   9   5   6     1191.96      936.23    175.50 o 
  -9   6   6      352.24      381.75     78.40 o 
  -8   6   6       34.42       87.98     59.42 o 
  -7   6   6      487.39      404.68     60.34 o 
  -6   6   6       70.13       65.05     15.60 o 
  -5   6   6     1857.83     1605.06    117.62 o 
  -4   6   6     2159.12     2261.02     89.28 o 
  -3   6   6      985.40     1066.27     90.83 o 
  -2   6   6     4820.07     5147.07    105.50 o 
  -1   6   6      611.90      657.07     77.93 o 
   0   6   6     6955.67     7086.88    134.20 o 
   1   6   6     3470.57     3449.96     72.79 o 
   2   6   6     4389.70     4514.92    125.56 o 
   3   6   6       42.08       28.96     19.40 o 
   4   6   6     3194.03     3295.17    144.76 o 
   5   6   6        6.96       17.93     31.77 o 
   6   6   6      236.08      120.52     79.05 o 
   7   6   6      611.28      319.39     97.48 o 
   8   6   6      144.12       54.98     44.09 o 
   9   6   6       11.87        5.53     50.83 o 
  -9   7   6      454.13      347.44    116.58 o 
  -8   7   6     3282.28     3901.80    187.68 o 
  -7   7   6       65.43       62.63     23.44 o 
  -6   7   6     2344.89     2477.47    132.43 o 
  -5   7   6      973.65      939.90     83.80 o 
  -4   7   6      140.72       86.30     22.32 o 
  -3   7   6       93.73      101.68     49.81 o 
  -2   7   6       36.35       35.02     21.73 o 
  -1   7   6     3778.40     4081.58    129.58 o 
   0   7   6       99.86       83.72      8.98 o 
   1   7   6     2361.32     2414.49    125.74 o 
   2   7   6     1029.55     1080.41     93.24 o 
   3   7   6       69.03       96.98     49.20 o 
   4   7   6     2963.49     3065.17    150.51 o 
   5   7   6      124.52       75.29     41.55 o 
   6   7   6        5.41        0.05     31.85 o 
   7   7   6        0.19       37.92     79.93 o 
   8   7   6      616.31      439.90     79.18 o 
  -8   8   6        7.84       19.81     44.66 o 
  -7   8   6      339.23      258.41     82.84 o 
  -6   8   6      453.48      398.22     57.50 o 
  -5   8   6      139.81       67.13     33.93 o 
  -4   8   6     2052.66     2070.68    145.83 o 
  -3   8   6     1056.78     1111.91    105.56 o 
  -2   8   6      352.16      358.26     42.85 o 
  -1   8   6      198.49      214.90     37.41 o 
   0   8   6     1520.95     1601.94     78.33 o 
   1   8   6      972.60      987.31     59.28 o 
   2   8   6     1222.56     1195.00    111.81 o 
   3   8   6     2149.20     2278.15    137.57 o 
   4   8   6      661.39      469.68     94.53 o 
   5   8   6     2366.22     2584.87    166.68 o 
   6   8   6     1444.42     1491.93    218.66 o 
   7   8   6      839.46      867.27    139.59 o 
  -7   9   6      199.72      163.48     38.75 o 
  -6   9   6      309.56      364.63     46.35 o 
  -5   9   6        6.04       50.43     35.97 o 
  -4   9   6      837.17      875.58     73.52 o 
  -3   9   6       28.24       17.80     21.48 o 
  -2   9   6     2825.76     2925.32    180.20 o 
  -1   9   6       35.19       95.57     38.81 o 
   0   9   6     3809.82     4140.71    221.18 o 
   1   9   6      214.18      178.10     42.56 o 
   2   9   6        1.98       37.87     18.11 o 
   3   9   6      161.53      243.27     58.84 o 
   4   9   6      197.21      237.33    146.36 o 
   5   9   6        0.94      -41.88     56.74 o 
   6   9   6      126.34      182.64     65.67 o 
  -5  10   6      595.53      433.32     88.59 o 
  -4  10   6      596.20      458.25     89.22 o 
  -3  10   6      355.39      292.02     51.73 o 
  -2  10   6      998.30      940.48     93.00 o 
  -1  10   6       29.72       63.91     26.12 o 
   0  10   6      429.72      488.01     76.03 o 
   1  10   6      123.82       98.75     21.17 o 
   2  10   6      128.72      117.41     77.06 o 
   3  10   6       24.30       48.03     38.97 o 
   4  10   6      352.53      364.06    100.97 o 
  -2  11   6      306.74      171.51     70.01 o 
  -1  11   6      691.17      610.51    157.94 o 
   0  11   6       33.35       67.88     38.49 o 
   1  11   6      241.37       87.54     59.29 o 
 -11   0   7       91.69       68.87     69.21 o 
  -9   0   7     7824.06     8540.78    561.61 o 
  -7   0   7    18723.41    19448.82    206.87 o 
  -5   0   7    14365.10    15440.42    655.78 o 
  -3   0   7       43.48       61.08     31.96 o 
  -1   0   7    12360.58    12000.44    276.45 o 
   1   0   7     1149.94     1120.48     33.63 o 
   3   0   7      133.91       83.90     14.59 o 
   5   0   7      685.26      657.17     83.51 o 
   7   0   7       94.63       72.45     19.48 o 
   9   0   7     3611.67     4129.98    302.81 o 
 -11   1   7      428.08      361.58     87.34 o 
 -10   1   7      128.61      110.80     35.89 o 
  -9   1   7     5439.93     5296.53    208.50 o 
  -8   1   7     1343.12     1485.79     97.40 o 
  -7   1   7      644.97      548.75     95.93 o 
  -6   1   7        0.54      -44.53     44.53 o 
  -5   1   7     2201.25     2099.55    105.73 o 
  -4   1   7        8.44        3.56     11.63 o 
  -3   1   7     2004.77     2034.75     66.13 o 
  -2   1   7     3286.30     3233.37    189.44 o 
  -1   1   7    10748.27    10336.21    147.47 o 
   0   1   7    17424.16    16286.79    226.90 o 
   1   1   7    19436.39    18757.59    177.05 o 
   2   1   7    29441.13    28393.57    289.15 o 
   3   1   7    25250.79    24949.12    389.35 o 
   4   1   7      429.64      466.65     18.92 o 
   5   1   7      495.05      522.15     31.75 o 
   6   1   7      114.73       84.22     17.12 o 
   7   1   7     2678.03     2743.46    108.78 o 
   8   1   7      485.32      489.74     40.08 o 
   9   1   7        1.17       90.64     34.20 o 
  10   1   7      106.06       70.84     34.11 o 
 -11   2   7      531.78      525.63     76.63 o 
 -10   2   7      845.55      736.90    136.62 o 
  -9   2   7      286.32      286.08     74.48 o 
  -8   2   7     7326.04     7167.48    325.39 o 
  -7   2   7      722.67      635.36     94.22 o 
  -6   2   7     8553.21     8719.42    183.67 o 
  -5   2   7       60.60       46.20     12.41 o 
  -4   2   7      456.29      323.64     44.51 o 
  -3   2   7      703.65      566.42     69.35 o 
  -2   2   7       10.19        9.48     21.39 o 
  -1   2   7    17863.88    16734.75    297.19 o 
   0   2   7       34.66       41.24     10.76 o 
   1   2   7      945.23      952.87     13.74 o 
   2   2   7       28.80       65.08     22.78 o 
   3   2   7      781.51      723.72     32.95 o 
   4   2   7     3929.72     3843.94    132.76 o 
   5   2   7     3194.35     3346.40     69.21 o 
   6   2   7      607.69      596.59     50.02 o 
   7   2   7      634.97      602.93     47.96 o 
   8   2   7     1939.71     2158.55    109.53 o 
   9   2   7      245.48      159.08     50.08 o 
  10   2   7     2047.22     2220.67    202.27 o 
 -11   3   7      613.79      422.26     89.10 o 
 -10   3   7     1320.19     1449.96    155.79 o 
  -9   3   7       40.67       58.43     46.10 o 
  -8   3   7      309.24      274.58     54.19 o 
  -7   3   7       76.70       87.93     19.01 o 
  -6   3   7     2647.35     2594.91     56.24 o 
  -5   3   7     6408.66     6246.45    127.07 o 
  -4   3   7     4513.58     4590.20    106.35 o 
  -3   3   7     6207.00     6127.02    104.86 o 
  -2   3   7      116.76      124.24     20.02 o 
  -1   3   7     3813.73     3434.47    119.77 o 
   0   3   7     2300.34     2112.93     77.51 o 
   1   3   7      718.21      660.51     22.96 o 
   2   3   7    16872.39    17137.58    272.33 o 
   3   3   7     6059.98     6064.64    160.10 o 
   4   3   7        7.98       14.77     16.79 o 
   5   3   7     5554.55     5691.19    152.88 o 
   6   3   7     1375.51     1394.77     60.39 o 
   7   3   7     2376.57     2615.85    168.76 o 
   8   3   7      612.31      512.25     87.84 o 
   9   3   7     1766.66     2010.52    164.96 o 
  10   3   7        0.51       61.94     49.27 o 
 -10   4   7      378.85      278.93     82.01 o 
  -9   4   7      355.87      260.43     65.53 o 
  -8   4   7       30.31       41.01     25.39 o 
  -7   4   7      432.46      340.79     37.53 o 
  -6   4   7     1016.27     1045.57     41.71 o 
  -5   4   7     1153.67     1104.12     56.26 o 
  -4   4   7     3376.25     3385.93     81.98 o 
  -3   4   7     2619.78     2720.80     97.17 o 
  -2   4   7     7802.50     7185.15    264.20 o 
  -1   4   7        8.57       -1.73     12.32 o 
   0   4   7       48.37       71.07     17.99 o 
   1   4   7     5336.32     5567.81    115.78 o 
   2   4   7       14.65        6.63      8.61 o 
   3   4   7       14.19        4.81     11.70 o 
   4   4   7     3477.07     3540.43    123.16 o 
   5   4   7      418.02      520.91     99.02 o 
   6   4   7     2963.87     3033.58    142.21 o 
   7   4   7     1379.13     1426.18    110.88 o 
   8   4   7        1.21       13.15     32.74 o 
   9   4   7      259.92      200.64     47.24 o 
 -10   5   7     1555.62     1517.97    193.37 o 
  -9   5   7      161.64      153.05     85.69 o 
  -8   5   7      236.71      207.58     45.50 o 
  -7   5   7      609.70      451.82     74.08 o 
  -6   5   7     4730.81     4717.38    179.94 o 
  -5   5   7     1247.55     1174.60     64.94 o 
  -4   5   7     5251.31     5257.52    169.03 o 
  -3   5   7     3131.40     3388.86    149.73 o 
  -2   5   7     5774.08     5789.49    132.00 o 
  -1   5   7      544.48      496.77     75.19 o 
   0   5   7       53.91       48.29     14.00 o 
   1   5   7      635.96      646.78     46.32 o 
   2   5   7     2603.01     2626.07    117.21 o 
   3   5   7        2.33       22.89     13.63 o 
   4   5   7     2763.56     2822.99    168.57 o 
   5   5   7      732.97      896.23    130.50 o 
   6   5   7     6836.98     7637.03    380.79 o 
   7   5   7     1041.97      996.87    158.10 o 
   8   5   7     1726.44     2209.47    200.21 o 
   9   5   7       71.02      105.43     32.32 o 
  -9   6   7       27.85       15.03     25.62 o 
  -8   6   7      357.45      219.08     70.40 o 
  -7   6   7     1637.99     1645.55    104.45 o 
  -6   6   7      579.84      501.32     62.48 o 
  -5   6   7     2056.51     1981.52    117.52 o 
  -4   6   7      514.40      480.12     54.42 o 
  -3   6   7     2685.72     2690.28    143.85 o 
  -2   6   7     3768.78     3901.13    125.51 o 
  -1   6   7     5188.87     5319.06    112.83 o 
   0   6   7       63.15       52.70     22.23 o 
   1   6   7       75.05       67.52     23.85 o 
   2   6   7     1636.30     1656.47     75.02 o 
   3   6   7     1602.62     1712.51     78.77 o 
   4   6   7     1350.13     1415.56    115.43 o 
   5   6   7     1347.40     1282.45    178.77 o 
   6   6   7      937.80      991.73    167.90 o 
   7   6   7      453.56      687.70    163.07 o 
   8   6   7      465.91      285.64     56.21 o 
  -9   7   7      782.87      605.82    145.94 o 
  -8   7   7      226.91      143.76     46.51 o 
  -7   7   7        3.23       33.83     34.94 o 
  -6   7   7        9.03       -7.57     27.10 o 
  -5   7   7     4506.25     4830.84    148.17 o 
  -4   7   7        4.24      -21.32     21.32 o 
  -3   7   7     2012.83     2029.81     86.09 o 
  -2   7   7     2984.22     3164.78    117.21 o 
  -1   7   7      708.41      618.71     54.97 o 
   0   7   7     2350.82     2432.99     82.84 o 
   1   7   7       76.09       75.36     39.79 o 
   2   7   7     2587.77     2701.62    148.11 o 
   3   7   7      235.71      195.34     47.23 o 
   4   7   7      196.48      202.66     54.12 o 
   5   7   7     2860.35     3056.87    152.60 o 
   6   7   7     1001.53      829.84    199.14 o 
   7   7   7      983.17      985.17    183.24 o 
   8   7   7      117.94      121.93     59.14 o 
  -8   8   7      432.64      349.77     95.72 o 
  -7   8   7     1670.00     1490.96    139.87 o 
  -6   8   7      512.11      603.78     98.68 o 
  -5   8   7       11.81       40.86     20.43 o 
  -4   8   7     1726.88     1878.26     88.61 o 
  -3   8   7     1049.25     1047.84     62.42 o 
  -2   8   7      879.84      909.94     80.82 o 
  -1   8   7      120.84       89.38     31.74 o 
   0   8   7     1013.94     1019.75     47.04 o 
   1   8   7       29.60       -9.78     17.54 o 
   2   8   7      149.01      166.66     36.84 o 
   3   8   7     1204.89     1320.70    275.04 o 
   4   8   7      234.52      127.58     73.76 o 
   5   8   7      771.85      764.98    124.51 o 
   6   8   7      382.96      461.54     97.33 o 
   7   8   7        1.04       86.68     62.24 o 
  -6   9   7        1.79       31.38     21.86 o 
  -5   9   7      737.78      527.21     97.27 o 
  -4   9   7      661.72      603.79    107.35 o 
  -3   9   7      300.67      243.97     34.78 o 
  -2   9   7      417.83      473.79     70.58 o 
  -1   9   7     2884.44     3233.10    145.79 o 
   0   9   7      376.19      270.78     51.88 o 
   1   9   7     4957.99     5332.52    255.18 o 
   2   9   7        7.82      114.83     54.25 o 
   3   9   7     3153.00     3766.70    489.94 o 
   4   9   7      294.76      174.15     86.73 o 
   5   9   7      244.39      244.22     94.64 o 
   6   9   7      466.90      270.21    118.94 o 
  -5  10   7      854.62      620.85    104.53 o 
  -4  10   7      357.84      289.79     50.27 o 
  -3  10   7       19.78        9.32     28.51 o 
  -2  10   7       13.31       18.33     33.43 o 
  -1  10   7       58.29       94.44     36.29 o 
   0  10   7       54.52       39.61     28.15 o 
   1  10   7        0.78       91.33     64.10 o 
   2  10   7       24.93        5.16     39.77 o 
   3  10   7       38.82      -19.68     79.99 o 
   4  10   7      268.52      365.41     93.85 o 
  -2  11   7      832.74      728.29    129.67 o 
  -1  11   7        5.55       66.89     30.43 o 
   0  11   7     2048.38     2090.11    192.51 o 
   1  11   7       30.36      -17.73     41.61 o 
 -10   0   8     2579.92     2566.94    218.59 o 
  -8   0   8        7.09       10.97     31.20 o 
  -6   0   8     3933.48     3796.99    150.71 o 
  -4   0   8    31231.74    27571.89    155.06 o 
  -2   0   8    29277.55    26976.34    642.82 o 
   0   0   8     2962.34     2797.49     68.36 o 
   2   0   8      344.63      295.48     16.84 o 
   4   0   8     3321.14     3506.29    139.24 o 
   6   0   8     7572.68     7719.60    253.89 o 
   8   0   8      686.37      599.27    160.63 o 
  10   0   8       13.94      -61.08    107.78 o 
 -11   1   8      967.42      985.54    189.24 o 
 -10   1   8      486.34      468.99    111.16 o 
  -9   1   8      476.67      525.98     88.19 o 
  -8   1   8       13.12      -33.11     50.39 o 
  -7   1   8      183.42      264.56     70.34 o 
  -6   1   8     1677.27     1668.78    116.62 o 
  -5   1   8      684.15      524.97     67.69 o 
  -4   1   8     1158.13     1133.85     50.46 o 
  -3   1   8     2692.41     2849.81    114.99 o 
  -2   1   8     9423.37     9743.76    145.63 o 
  -1   1   8      915.05      876.09     41.97 o 
   0   1   8     4020.93     3792.40     80.99 o 
   1   1   8       26.13       36.02      7.00 o 
   2   1   8     4400.13     4547.89     86.75 o 
   3   1   8      661.45      575.28     24.53 o 
   4   1   8     6312.05     6158.40    114.22 o 
   5   1   8     4756.48     4794.21     95.23 o 
   6   1   8     3350.10     3500.40     86.74 o 
   7   1   8     1828.37     1832.31     83.31 o 
   8   1   8       14.78       13.43     14.67 o 
   9   1   8      695.57      594.13     91.65 o 
  10   1   8      111.86      117.29     40.05 o 
 -11   2   8      328.86      208.79     42.66 o 
 -10   2   8     1891.53     1829.27    151.68 o 
  -9   2   8      128.16       28.29     26.04 o 
  -8   2   8      785.98      813.39    112.61 o 
  -7   2   8     1487.40     1330.99     59.43 o 
  -6   2   8        7.30       46.93     17.86 o 
  -5   2   8     9212.02     9352.66    212.98 o 
  -4   2   8      298.84      315.84     44.72 o 
  -3   2   8     9145.75     9124.85    146.20 o 
  -2   2   8     1935.36     2134.25     89.66 o 
  -1   2   8     7488.29     7258.53    122.69 o 
   0   2   8     9313.32     9214.47    109.07 o 
   1   2   8       76.58       69.17      8.20 o 
   2   2   8     8202.21     8146.84    357.15 o 
   3   2   8     4551.35     4577.57    193.18 o 
   4   2   8      531.26      589.66     34.61 o 
   5   2   8     1170.30     1156.49     78.47 o 
   6   2   8        8.49       16.78     13.79 o 
   7   2   8     5279.26     5194.04    205.61 o 
   8   2   8       78.09       28.73     25.96 o 
   9   2   8       63.94       86.02     47.55 o 
  10   2   8      112.24      166.09     54.48 o 
 -11   3   8      510.94      401.40     78.37 o 
 -10   3   8     1054.20     1279.96     87.93 o 
  -9   3   8      100.01      169.21     31.41 o 
  -8   3   8     3388.52     3470.40    126.45 o 
  -7   3   8     2002.05     2112.67     79.26 o 
  -6   3   8     2127.44     2229.13    100.93 o 
  -5   3   8     1568.30     1510.75     89.88 o 
  -4   3   8       10.03       14.10     10.20 o 
  -3   3   8      474.86      422.03     49.38 o 
  -2   3   8     1006.42     1185.91     58.26 o 
  -1   3   8    16006.50    15602.43    361.28 o 
   0   3   8      448.04      434.87     44.28 o 
   1   3   8      153.78      127.96      9.81 o 
   2   3   8      258.92      281.94     43.97 o 
   3   3   8     5704.14     6301.03    189.74 o 
   4   3   8       12.13       13.57     10.85 o 
   5   3   8     4289.22     4237.14    119.89 o 
   6   3   8     1482.71     1657.64    130.76 o 
   7   3   8       65.97       59.05     47.94 o 
   8   3   8     3389.72     3685.26    176.25 o 
   9   3   8      466.16      334.32     69.10 o 
  10   3   8     1965.50     2017.85    223.93 o 
 -10   4   8       80.72      118.78     58.66 o 
  -9   4   8     2484.14     2661.77    136.65 o 
  -8   4   8      793.79      675.12    140.78 o 
  -7   4   8      789.42      748.88    106.02 o 
  -6   4   8      702.88      746.33     93.89 o 
  -5   4   8      592.67      607.22     53.67 o 
  -4   4   8      249.41      257.11     31.22 o 
  -3   4   8      936.24     1017.65     66.75 o 
  -2   4   8     1672.90     1564.84     66.31 o 
  -1   4   8    10979.32    10989.74    236.49 o 
   0   4   8     5755.44     6050.52    139.39 o 
   1   4   8    36508.90    38060.42    645.40 o 
   2   4   8     1395.47     1232.29     92.52 o 
   3   4   8     5905.59     5907.06    154.13 o 
   4   4   8      356.61      270.83     62.97 o 
   5   4   8        7.49        1.15     35.70 o 
   6   4   8      397.71      327.61    103.07 o 
   7   4   8      897.90      957.60    114.08 o 
   8   4   8        0.49       35.87     23.73 o 
   9   4   8      195.20      122.22     52.17 o 
 -10   5   8       12.09       36.68     52.68 o 
  -9   5   8     3481.66     3529.39    319.13 o 
  -8   5   8      652.75      629.73     91.15 o 
  -7   5   8     5996.32     6490.64    190.31 o 
  -6   5   8     1276.04     1227.70     72.65 o 
  -5   5   8     3586.02     3568.73    131.64 o 
  -4   5   8      350.32      367.16     41.23 o 
  -3   5   8      416.63      355.78     55.60 o 
  -2   5   8      166.59      140.37     30.21 o 
  -1   5   8     6088.81     5937.95    126.20 o 
   0   5   8      268.28      279.26     31.75 o 
   1   5   8     1727.19     1883.95     89.14 o 
   2   5   8      437.59      450.37     21.38 o 
   3   5   8      252.69      250.62     35.41 o 
   4   5   8      132.37       64.57     35.78 o 
   5   5   8      193.43      175.48     60.88 o 
   6   5   8        3.01       38.75     36.81 o 
   7   5   8     2317.98     2277.06    137.81 o 
   8   5   8       51.30      100.02     44.09 o 
   9   5   8     1808.73     2126.97    174.64 o 
  -9   6   8      651.96      809.96    159.62 o 
  -8   6   8     1041.00     1057.24     95.47 o 
  -7   6   8        0.02       58.57     24.71 o 
  -6   6   8       89.47       78.49     27.62 o 
  -5   6   8      979.50      835.01     70.88 o 
  -4   6   8     2388.11     2288.92    106.32 o 
  -3   6   8      422.77      485.05     51.69 o 
  -2   6   8      554.26      693.09     48.61 o 
  -1   6   8     3235.22     3506.06    102.09 o 
   0   6   8    12652.89    13151.33    337.78 o 
   1   6   8     5489.20     5603.70    151.42 o 
   2   6   8    11297.37    11383.42    318.59 o 
   3   6   8      878.71      944.53     86.07 o 
   4   6   8      628.43      761.50    195.13 o 
   5   6   8     1573.52     1381.33    136.07 o 
   6   6   8        1.91      -45.35     45.35 o 
   7   6   8      905.65      865.30    147.08 o 
   8   6   8      101.63       75.22     36.11 o 
  -8   7   8     2725.03     2773.49    202.09 o 
  -7   7   8       12.47       38.06     21.25 o 
  -6   7   8     4565.95     5012.97    228.53 o 
  -5   7   8       91.08       53.91     28.52 o 
  -4   7   8        1.22       33.80     33.38 o 
  -3   7   8     3440.04     3574.85    184.42 o 
  -2   7   8     1403.69     1364.03     77.32 o 
  -1   7   8      341.38      362.09     38.40 o 
   0   7   8     3032.96     3206.89    120.56 o 
   1   7   8       72.63       81.69     21.20 o 
   2   7   8       30.69       23.17     23.02 o 
   3   7   8      461.16      412.36    107.77 o 
   4   7   8      118.08       95.71     34.49 o 
   5   7   8     2751.45     3069.15    158.39 o 
   6   7   8        8.50      -28.74     46.94 o 
   7   7   8      120.34      164.95     69.83 o 
   8   7   8     1400.29     1158.91    254.26 o 
  -8   8   8       65.88      104.76     34.19 o 
  -7   8   8      307.75      238.55     36.28 o 
  -6   8   8      660.90      602.69     99.88 o 
  -5   8   8     2990.20     3208.52    196.44 o 
  -4   8   8     4799.85     4937.02    191.53 o 
  -3   8   8     1818.45     1940.58     99.84 o 
  -2   8   8      343.31      363.12     32.61 o 
  -1   8   8     3620.92     3778.76    165.52 o 
   0   8   8     1762.96     1811.81     89.49 o 
   1   8   8       39.90       44.50     49.67 o 
   2   8   8      478.38      559.37    128.11 o 
   3   8   8     1086.00     1376.23     89.84 o 
   4   8   8      256.70      194.99     74.07 o 
   5   8   8      772.66      891.76     78.91 o 
   6   8   8     1066.51     1648.63    212.05 o 
   7   8   8      729.98      799.21    126.42 o 
  -6   9   8       56.53       62.70     30.70 o 
  -5   9   8       71.13       26.54     22.43 o 
  -4   9   8      248.38      196.16     43.07 o 
  -3   9   8        2.81        7.07     31.28 o 
  -2   9   8     1264.09     1309.51    103.06 o 
  -1   9   8        2.55       60.95     22.00 o 
   0   9   8       13.63       46.00     27.23 o 
   1   9   8        0.89        4.90     27.48 o 
   2   9   8      472.96      528.76    111.95 o 
   3   9   8        5.24       45.77     28.73 o 
   4   9   8     2133.80     2168.84    205.04 o 
   5   9   8       14.89       51.85     37.83 o 
  -5  10   8     1858.91     1857.45    185.77 o 
  -4  10   8     3381.59     3236.21    172.84 o 
  -3  10   8     1136.55     1072.12    136.80 o 
  -2  10   8      878.90      888.65    143.26 o 
  -1  10   8      214.32      357.15     62.70 o 
   0  10   8      132.91      117.01     36.96 o 
   1  10   8       78.45      111.32     76.02 o 
   2  10   8       21.51       64.45     51.09 o 
   3  10   8      212.30      293.09    173.02 o 
   4  10   8      110.56      192.67    100.22 o 
  -1  11   8       14.44       29.22     41.53 o 
   0  11   8      212.34       49.48     77.81 o 
 -11   0   9       63.15       47.46     41.03 o 
  -9   0   9     6308.97     6555.49    438.32 o 
  -7   0   9     5281.14     5465.37    310.49 o 
  -5   0   9     1789.68     1737.39    143.71 o 
  -3   0   9      250.60      261.71     85.47 o 
  -1   0   9    10209.46    10061.47    285.34 o 
   1   0   9    12741.28    12018.29    215.93 o 
   3   0   9     3949.43     4096.13    166.34 o 
   5   0   9      291.58      296.91     34.85 o 
   7   0   9     2744.12     3066.45    292.34 o 
   9   0   9     3759.75     3731.19    454.58 o 
 -11   1   9     1977.36     2063.75    204.13 o 
 -10   1   9     1296.97     1310.89    109.42 o 
  -9   1   9     1691.86     1629.00    116.01 o 
  -8   1   9     2373.60     2356.63    183.04 o 
  -7   1   9     2281.60     2522.91    154.21 o 
  -6   1   9     2883.60     3039.61    187.01 o 
  -5   1   9      808.58      851.29    144.75 o 
  -4   1   9     3069.41     3197.93    127.10 o 
  -3   1   9      419.82      430.20     65.60 o 
  -2   1   9     2355.87     2115.16     88.23 o 
  -1   1   9    13835.86    14015.50    205.35 o 
   0   1   9     6946.60     6999.88    191.05 o 
   1   1   9     7713.67     7399.93    127.84 o 
   2   1   9     7842.10     8185.35    101.46 o 
   3   1   9     7073.58     7344.21    133.31 o 
   4   1   9     2360.67     2382.37     47.77 o 
   5   1   9        1.60        8.22      8.15 o 
   6   1   9        0.74       17.14     10.55 o 
   7   1   9     4461.69     4525.61    161.05 o 
   8   1   9     1272.58     1418.07    112.33 o 
   9   1   9      755.57      696.63    134.28 o 
  10   1   9       64.26      142.39     57.55 o 
 -11   2   9     1262.37     1044.92    143.73 o 
 -10   2   9     1207.59     1113.14    229.74 o 
  -9   2   9       34.26       74.37     21.11 o 
  -8   2   9     1453.42     1439.30     73.35 o 
  -7   2   9     2553.33     2474.77    110.62 o 
  -6   2   9     3861.99     3695.50    142.45 o 
  -5   2   9      561.62      589.68     88.20 o 
  -4   2   9       98.97      128.02     19.25 o 
  -3   2   9      390.44      402.46     63.09 o 
  -2   2   9     4819.83     4688.02     92.17 o 
  -1   2   9      767.75      648.13     34.11 o 
   0   2   9     6165.71     5992.61    119.58 o 
   1   2   9       75.80       85.73     12.51 o 
   2   2   9       41.04       27.66     13.29 o 
   3   2   9     4600.97     4674.36     92.80 o 
   4   2   9     5883.09     6223.24    116.69 o 
   5   2   9     2040.93     2354.49    101.96 o 
   6   2   9      133.20      157.82     30.21 o 
   7   2   9     2565.92     2543.37    175.20 o 
   8   2   9     1068.02      998.02     68.37 o 
   9   2   9      189.41      134.35     36.39 o 
  10   2   9     3251.68     3274.98    383.73 o 
 -10   3   9     1300.87     1380.93    110.80 o 
  -9   3   9       12.71       41.70     16.14 o 
  -8   3   9     1335.66     1471.75     79.25 o 
  -7   3   9     3059.95     3061.15    146.39 o 
  -6   3   9     2193.73     2114.70    128.37 o 
  -5   3   9    11668.35    12204.04    217.11 o 
  -4   3   9     2127.29     2106.06     31.55 o 
  -3   3   9    15861.94    16428.77    402.97 o 
  -2   3   9      857.24      758.80     41.43 o 
  -1   3   9     2831.45     2558.31     88.89 o 
   0   3   9     1094.27      972.01     38.13 o 
   1   3   9      148.70      151.17     21.66 o 
   2   3   9     4085.09     3758.15    114.85 o 
   3   3   9      365.52      362.50     40.44 o 
   4   3   9      414.98      501.45    114.69 o 
   5   3   9     2211.76     2169.71     88.02 o 
   6   3   9     1283.66     1344.34     57.86 o 
   7   3   9      446.81      383.54     74.00 o 
   8   3   9      809.69      875.99    123.89 o 
   9   3   9        7.98       66.13     79.37 o 
 -10   4   9      186.46      170.34     44.02 o 
  -9   4   9      556.62      475.76     87.01 o 
  -8   4   9      932.80     1103.32    201.06 o 
  -7   4   9      636.70      493.69     74.30 o 
  -6   4   9       45.20       50.04     12.22 o 
  -5   4   9      331.06      359.27     30.78 o 
  -4   4   9      919.36     1059.01     87.88 o 
  -3   4   9      898.11      968.97     52.87 o 
  -2   4   9     1957.40     1957.31    121.07 o 
  -1   4   9      159.84      165.26     22.92 o 
   0   4   9        7.34        8.72      6.46 o 
   1   4   9      267.49      244.09     16.00 o 
   2   4   9     3938.22     4042.32    213.74 o 
   3   4   9      814.02      785.71     64.41 o 
   4   4   9    12999.17    14198.32    428.36 o 
   5   4   9     1160.17     1081.33     69.96 o 
   6   4   9     3225.05     3509.37    168.14 o 
   7   4   9     1110.92     1266.55     98.57 o 
   8   4   9      516.95      563.18     93.31 o 
   9   4   9      189.97      147.94     34.69 o 
 -10   5   9      206.47      146.79     58.31 o 
  -9   5   9       24.30       42.22     60.29 o 
  -8   5   9       13.47       35.68     27.71 o 
  -7   5   9       39.22       31.97     27.26 o 
  -6   5   9     5020.53     4995.08    216.14 o 
  -5   5   9     2103.47     2051.87    100.19 o 
  -4   5   9    20533.82    20582.27    524.45 o 
  -3   5   9     3169.98     3204.91    110.97 o 
  -2   5   9     4157.44     4255.32    100.36 o 
  -1   5   9      724.04      685.55     55.91 o 
   0   5   9      549.40      550.68     31.13 o 
   1   5   9      273.45      271.59     25.56 o 
   2   5   9      631.36      591.37     42.74 o 
   3   5   9       87.42      149.14     43.29 o 
   4   5   9      486.33      536.66     68.82 o 
   5   5   9       50.68       43.23     30.77 o 
   6   5   9     1139.28     1370.00    111.29 o 
   7   5   9      236.48      214.76     46.77 o 
   8   5   9      667.37      665.79     84.15 o 
   9   5   9        2.51       73.55     37.08 o 
  -9   6   9      202.63      182.13     67.83 o 
  -8   6   9      718.09      562.37     92.49 o 
  -7   6   9      229.12      235.66     42.02 o 
  -6   6   9      170.75      132.05     29.22 o 
  -5   6   9      167.01      150.51     22.46 o 
  -4   6   9       46.47       47.90     26.84 o 
  -3   6   9      672.05      751.80     45.13 o 
  -2   6   9     2242.23     2150.93    117.56 o 
  -1   6   9       79.02       64.45     24.15 o 
   0   6   9      565.33      534.58     39.36 o 
   1   6   9     2253.87     2151.88    154.29 o 
   2   6   9       31.21       27.53     33.71 o 
   3   6   9     4281.16     4229.11    176.76 o 
   4   6   9     3359.13     3653.17    182.78 o 
   5   6   9     3239.67     3911.16    228.32 o 
   6   6   9     1782.45     1780.21    232.27 o 
   7   6   9     1561.75     1652.78    283.49 o 
   8   6   9       16.16       62.66     43.80 o 
  -8   7   9      798.07      744.89     90.92 o 
  -7   7   9      429.77      304.37     46.07 o 
  -6   7   9      520.89      556.65    100.90 o 
  -5   7   9     4034.42     4054.61    152.52 o 
  -4   7   9       53.28       64.95     26.38 o 
  -3   7   9     5368.00     5591.61    212.72 o 
  -2   7   9      402.23      482.26     68.23 o 
  -1   7   9      327.95      288.41     43.19 o 
   0   7   9     4682.41     4702.85    167.78 o 
   1   7   9      263.88      187.82     34.66 o 
   2   7   9      542.42      644.05    129.88 o 
   3   7   9       36.52      -13.94     50.26 o 
   4   7   9     1268.20     1357.27     96.99 o 
   5   7   9      405.50      379.36     86.14 o 
   6   7   9        2.40        7.77     48.76 o 
   7   7   9      534.98      555.99    118.73 o 
  -7   8   9      911.54      879.68    128.23 o 
  -6   8   9       85.37       84.72     26.40 o 
  -5   8   9       80.89       62.12     41.08 o 
  -4   8   9        1.53       15.85     31.25 o 
  -3   8   9       88.05       97.42     28.09 o 
  -2   8   9      108.14      145.88     28.53 o 
  -1   8   9     1655.45     1678.42     71.48 o 
   0   8   9      395.41      405.70    111.89 o 
   1   8   9      588.58      450.17     59.31 o 
   2   8   9     1008.47      765.27    205.31 o 
   3   8   9      570.55      393.26    126.88 o 
   4   8   9      501.20      522.79     91.48 o 
   5   8   9      703.96      702.23     89.76 o 
   6   8   9      624.24      863.09    115.48 o 
  -6   9   9        6.65       30.87     33.90 o 
  -5   9   9        6.34       54.80     30.39 o 
  -4   9   9     1227.15     1404.31    127.84 o 
  -3   9   9      120.47      115.43     28.98 o 
  -2   9   9      297.12      211.30     50.27 o 
  -1   9   9     1243.29     1144.95    190.98 o 
   0   9   9       32.84       29.78     33.67 o 
   1   9   9     3639.15     4190.34    305.46 o 
   2   9   9      106.00       62.23     38.26 o 
   3   9   9     1773.32     2098.93    306.33 o 
   4   9   9        8.74      -58.09     61.65 o 
   5   9   9        5.65      121.66     75.88 o 
  -4  10   9        0.34       38.23     19.04 o 
  -3  10   9       21.39       -0.94     31.89 o 
  -2  10   9      892.13      735.85    137.90 o 
  -1  10   9      970.53     1027.47    119.87 o 
   0  10   9      293.57      314.85     56.79 o 
   1  10   9      808.90      632.75    196.94 o 
   2  10   9       27.86      141.73     60.60 o 
   3  10   9       75.16       30.26     95.96 o 
 -10   0  10       80.46      -43.30     63.54 o 
  -8   0  10       18.39       79.61     41.79 o 
  -6   0  10     9379.20     9427.06    512.82 o 
  -4   0  10    25095.80    23226.15    978.94 o 
  -2   0  10     2848.25     2434.71    119.59 o 
   0   0  10     1694.09     1712.82     75.92 o 
   2   0  10     3297.17     3528.58    140.16 o 
   4   0  10      562.18      559.90     43.66 o 
   6   0  10      422.86      434.25     31.27 o 
   8   0  10      204.83      144.41     90.01 o 
  10   0  10      813.05      740.11    374.03 o 
 -11   1  10      462.95      405.94     67.62 o 
 -10   1  10      124.86       54.66     38.43 o 
  -9   1  10        1.45       14.73     37.88 o 
  -8   1  10       89.58      125.02     35.44 o 
  -7   1  10      359.13      339.17     51.67 o 
  -6   1  10     2396.26     2430.13    139.28 o 
  -5   1  10     1173.12     1153.29     93.32 o 
  -4   1  10       16.71       35.54     10.94 o 
  -3   1  10     2281.30     2680.66    146.80 o 
  -2   1  10     1548.84     1569.10     69.48 o 
  -1   1  10      980.13     1246.92     47.49 o 
   0   1  10      132.63      156.44     18.65 o 
   1   1  10     6974.52     6743.16     98.32 o 
   2   1  10     6503.68     6298.81     94.21 o 
   3   1  10     6093.80     6088.12    136.11 o 
   4   1  10     9597.58     9587.26    155.07 o 
   5   1  10     6429.28     6661.84    143.53 o 
   6   1  10     3418.01     3753.18    188.16 o 
   7   1  10      408.67      397.60     52.27 o 
   8   1  10      175.39      163.55     57.58 o 
   9   1  10      299.65      311.06     62.52 o 
  10   1  10      522.04      369.56    118.78 o 
 -11   2  10        0.25       26.01     30.85 o 
 -10   2  10     2335.55     2365.55    145.89 o 
  -9   2  10        7.39       39.29     28.65 o 
  -8   2  10     2824.50     3004.58    153.30 o 
  -7   2  10     4525.44     4446.51    182.60 o 
  -6   2  10       31.50        3.14     18.93 o 
  -5   2  10    11084.90    11337.93    232.86 o 
  -4   2  10      466.14      503.70     63.84 o 
  -3   2  10    13722.64    14019.64    297.36 o 
  -2   2  10      126.89      150.25     23.95 o 
  -1   2  10      250.08      173.58     25.98 o 
   0   2  10      820.22      759.64     33.03 o 
   1   2  10     1497.46     1457.00     50.33 o 
   2   2  10     2994.40     2838.86    123.47 o 
   3   2  10      793.17      779.39     35.06 o 
   4   2  10        8.96        3.03      8.15 o 
   5   2  10     1008.22     1029.86     55.22 o 
   6   2  10     2166.39     2285.39    110.03 o 
   7   2  10      476.31      476.04    114.58 o 
   8   2  10       27.05      108.14     89.90 o 
   9   2  10      219.50      170.57     52.86 o 
 -10   3  10      326.51      256.51     65.80 o 
  -9   3  10      158.10      137.60     44.46 o 
  -8   3  10      490.46      373.48     78.57 o 
  -7   3  10     1093.42     1189.36     76.34 o 
  -6   3  10       86.44      103.10     22.07 o 
  -5   3  10     3190.43     3151.45     56.98 o 
  -4   3  10      957.26     1028.13     45.25 o 
  -3   3  10     2958.00     3056.39    141.70 o 
  -2   3  10     7525.60     7117.68    179.19 o 
  -1   3  10      997.74      753.80     39.36 o 
   0   3  10     7062.32     7151.77    116.71 o 
   1   3  10      886.24      814.29     50.18 o 
   2   3  10     2867.93     2919.36    108.90 o 
   3   3  10      802.12      874.98     74.82 o 
   4   3  10     1937.31     1993.56    188.05 o 
   5   3  10     4852.51     4706.40    199.77 o 
   6   3  10      328.54      393.90     61.52 o 
   7   3  10      273.11      283.35    103.96 o 
   8   3  10     3123.54     3355.00    162.40 o 
   9   3  10      475.77      467.67     91.22 o 
 -10   4  10      278.79      178.80     57.16 o 
  -9   4  10     5181.27     5440.53    608.20 o 
  -8   4  10      785.97      684.02    101.39 o 
  -7   4  10     2976.53     3113.21    252.45 o 
  -6   4  10     5529.10     5454.17    251.76 o 
  -5   4  10      719.62      658.30    100.44 o 
  -4   4  10      794.36      623.51     88.59 o 
  -3   4  10      554.51      604.25     66.83 o 
  -2   4  10       36.93       23.84     27.78 o 
  -1   4  10     3583.93     3749.87    116.17 o 
   0   4  10      944.24     1078.40     76.09 o 
   1   4  10    11145.93    10937.59    176.31 o 
   2   4  10      163.97      101.38     25.82 o 
   3   4  10     3016.85     3243.34    111.82 o 
   4   4  10       34.05       36.12     26.84 o 
   5   4  10      179.29      131.12     54.36 o 
   6   4  10       23.50       40.30     35.16 o 
   7   4  10     2030.96     2045.56    136.49 o 
   8   4  10       30.05       76.68     38.42 o 
   9   4  10      830.17      643.55    178.95 o 
 -10   5  10       12.69       32.56     25.71 o 
  -9   5  10      843.17      630.82    134.51 o 
  -8   5  10       67.59       52.55     26.00 o 
  -7   5  10     3683.07     3774.99    158.12 o 
  -6   5  10       89.75       54.73     33.72 o 
  -5   5  10     1371.96     1299.00     69.25 o 
  -4   5  10       43.96       71.09     23.54 o 
  -3   5  10     5318.13     5528.01    150.24 o 
  -2   5  10     1328.24     1194.76     68.90 o 
  -1   5  10     7839.95     7899.48    146.52 o 
   0   5  10     1050.20      999.14     57.91 o 
   1   5  10    11130.16    10931.78    211.22 o 
   2   5  10       65.06      102.30     25.06 o 
   3   5  10     1579.90     1578.86    111.66 o 
   4   5  10        1.80       -9.30     45.38 o 
   5   5  10        4.66       24.05     41.08 o 
   6   5  10      325.28      291.36     47.19 o 
   7   5  10      687.92      910.31    130.41 o 
   8   5  10      119.12       19.15     37.16 o 
  -9   6  10     1336.29     1326.94    155.83 o 
  -8   6  10     1974.47     1885.19    146.83 o 
  -7   6  10      448.46      327.58     63.72 o 
  -6   6  10      273.90      248.02     39.53 o 
  -5   6  10     1354.52     1324.12     99.59 o 
  -4   6  10      151.13      144.54     35.50 o 
  -3   6  10      948.51      917.77     51.39 o 
  -2   6  10     4585.28     4613.29    136.09 o 
  -1   6  10      171.23      269.70     67.22 o 
   0   6  10     1921.80     1907.32     90.18 o 
   1   6  10    10525.63    10641.77    352.54 o 
   2   6  10     5784.91     5262.15    254.37 o 
   3   6  10     1016.29      949.86    102.24 o 
   4   6  10      104.24      116.04     58.42 o 
   5   6  10      709.63      712.49     80.59 o 
   6   6  10     1431.11     1478.59    111.86 o 
   7   6  10     1025.82      934.77    130.96 o 
   8   6  10      985.95     1206.53    256.44 o 
  -8   7  10     1217.88     1214.12    131.98 o 
  -7   7  10      178.06      140.47     31.11 o 
  -6   7  10     1060.01      943.60    141.61 o 
  -5   7  10     1322.16     1323.31    100.08 o 
  -4   7  10      136.10      123.34     39.49 o 
  -3   7  10      820.34      766.04     46.27 o 
  -2   7  10     4432.25     4445.77    179.62 o 
  -1   7  10     1145.48     1120.56     42.33 o 
   0   7  10     3923.73     3865.87    148.61 o 
   1   7  10      365.77      275.19     41.78 o 
   2   7  10     2088.12     2290.84    165.40 o 
   3   7  10     3144.00     3009.68    149.74 o 
   4   7  10      123.00      167.16     54.29 o 
   5   7  10     1627.36     1641.33    134.82 o 
   6   7  10        9.77       50.40     60.33 o 
   7   7  10      668.78      535.68     91.58 o 
  -7   8  10      838.61      898.93     86.12 o 
  -6   8  10      216.60      202.11     39.83 o 
  -5   8  10     2188.60     2300.09    210.81 o 
  -4   8  10     2873.57     2940.18    171.47 o 
  -3   8  10     2682.10     2728.06    103.07 o 
  -2   8  10     2546.98     2516.01    107.63 o 
  -1   8  10     3060.62     3245.54    117.26 o 
   0   8  10     1549.43     1550.51    101.65 o 
   1   8  10       14.54       53.09     42.00 o 
   2   8  10      888.43      785.55    161.08 o 
   3   8  10       46.43       18.35     33.28 o 
   4   8  10        9.03      202.01     57.78 o 
   5   8  10       26.48      108.55     66.84 o 
   6   8  10      745.53      664.35    103.22 o 
  -6   9  10      786.60      852.58    110.83 o 
  -5   9  10       55.35       43.90     27.57 o 
  -4   9  10       53.17       21.43     27.98 o 
  -3   9  10      291.50      297.51     60.99 o 
  -2   9  10       53.35       49.64     25.72 o 
  -1   9  10       34.95       97.76     26.21 o 
   0   9  10       47.90       23.77     35.30 o 
   1   9  10      638.21      431.31    103.06 o 
   2   9  10     1918.58     1747.98    120.62 o 
   3   9  10       57.99       47.35     57.86 o 
   4   9  10     3401.16     3852.82    364.95 o 
   5   9  10       24.49      217.35     80.51 o 
  -4  10  10     2068.68     2101.19    197.52 o 
  -3  10  10     1487.69     1498.70    115.02 o 
  -2  10  10     1696.44     1794.03    160.32 o 
  -1  10  10      918.04      933.55    152.56 o 
   0  10  10       22.75       97.89    142.86 o 
   1  10  10        0.61       66.34     54.45 o 
   2  10  10      425.37      346.75     85.60 o 
   3  10  10       20.68      -50.29     55.34 o 
 -11   0  11       93.01      150.14     44.06 o 
  -9   0  11       29.96      114.97     74.50 o 
  -7   0  11     8503.53     8922.94    588.27 o 
  -5   0  11      778.54      839.95    189.66 o 
  -3   0  11    15058.70    15365.16    484.27 o 
  -1   0  11    28252.99    27415.82    505.45 o 
   1   0  11    13003.72    12118.77    299.65 o 
   3   0  11      103.71       67.12     16.36 o 
   5   0  11       88.49      107.41     37.84 o 
   7   0  11     1481.36     1413.32    105.04 o 
   9   0  11     2300.03     1650.22    598.67 o 
 -11   1  11     2628.81     3025.94    333.84 o 
 -10   1  11     2460.53     2779.92    246.88 o 
  -9   1  11     4458.46     5042.25    315.88 o 
  -8   1  11     4212.34     4443.32    294.70 o 
  -7   1  11      104.80       95.51     22.66 o 
  -6   1  11      170.74      226.84     40.61 o 
  -5   1  11     1253.07     1343.81    100.87 o 
  -4   1  11     1094.82      841.35    120.32 o 
  -3   1  11     2373.31     2501.83    101.46 o 
  -2   1  11     3215.11     3302.62    134.19 o 
  -1   1  11     2774.83     2952.13    102.59 o 
   0   1  11     1201.52     1244.43     44.27 o 
   1   1  11    12173.45    11870.84    233.85 o 
   2   1  11       10.89       18.47      7.01 o 
   3   1  11     4296.83     4424.53     76.77 o 
   4   1  11       43.69       28.62     16.49 o 
   5   1  11     2567.20     2615.30     55.32 o 
   6   1  11      884.76     1055.92     64.71 o 
   7   1  11     3695.99     3989.58    147.90 o 
   8   1  11     1940.32     1893.70    157.76 o 
   9   1  11     2110.45     1585.20    405.78 o 
 -10   2  11        4.99       64.72     32.33 o 
  -9   2  11      156.72      176.61     77.15 o 
  -8   2  11     2569.67     2617.37    123.00 o 
  -7   2  11     2668.65     2562.10    143.40 o 
  -6   2  11      278.86      234.28     56.94 o 
  -5   2  11     1261.08     1225.18     95.87 o 
  -4   2  11     1970.41     2075.12     76.62 o 
  -3   2  11       15.30       19.93     13.37 o 
  -2   2  11    16303.25    16480.47    300.72 o 
  -1   2  11       10.71       30.78     11.00 o 
   0   2  11    12112.19    12353.32    178.41 o 
   1   2  11       71.14       43.53     15.24 o 
   2   2  11     4514.47     4251.15    105.12 o 
   3   2  11     1595.66     1566.89     63.49 o 
   4   2  11       87.56       98.95     15.39 o 
   5   2  11     6095.92     6312.17    183.50 o 
   6   2  11     2458.73     2304.50    160.81 o 
   7   2  11      839.05      829.75     72.82 o 
   8   2  11      290.42      226.00     47.46 o 
   9   2  11       56.46       43.45     41.93 o 
 -10   3  11     2268.68     2521.10    275.12 o 
  -9   3  11      676.43      596.20    130.49 o 
  -8   3  11     2500.02     2646.56    157.55 o 
  -7   3  11     2389.21     2720.88    159.81 o 
  -6   3  11      425.53      340.14     60.99 o 
  -5   3  11     5709.62     5663.27    150.61 o 
  -4   3  11     2131.84     2172.12    117.65 o 
  -3   3  11     8072.20     8476.18    195.66 o 
  -2   3  11     2248.20     2133.09     92.23 o 
  -1   3  11       11.86       12.21      9.49 o 
   0   3  11     1265.76     1267.68     50.92 o 
   1   3  11       50.67       34.69     18.37 o 
   2   3  11      970.70      970.26     48.13 o 
   3   3  11     1771.36     1676.33     83.67 o 
   4   3  11      358.74      428.02     41.18 o 
   5   3  11     1602.76     1523.75    109.19 o 
   6   3  11     1226.76     1355.13     75.52 o 
   7   3  11       24.49       -4.17     30.07 o 
   8   3  11     1374.87     1484.83    129.68 o 
   9   3  11       84.91      127.23     40.02 o 
 -10   4  11        2.98       79.33     34.28 o 
  -9   4  11        0.49      120.63     66.85 o 
  -8   4  11     1533.21     1658.64     94.48 o 
  -7   4  11       91.03      103.58     29.34 o 
  -6   4  11     4362.10     4563.22    202.74 o 
  -5   4  11     1070.04      967.19     52.90 o 
  -4   4  11     1014.44     1052.19     80.05 o 
  -3   4  11     4087.74     4152.37     99.14 o 
  -2   4  11        8.08       17.98     29.87 o 
  -1   4  11     2221.86     2154.86     44.82 o 
   0   4  11      224.05      271.22     25.83 o 
   1   4  11     1098.28     1036.81     66.84 o 
   2   4  11     3719.06     3658.34    125.58 o 
   3   4  11      511.93      484.67     42.92 o 
   4   4  11     9263.04    10117.34    336.82 o 
   5   4  11      884.06      970.93    133.74 o 
   6   4  11     4805.23     5304.86    187.88 o 
   7   4  11      664.11      625.70    106.80 o 
   8   4  11      271.07      176.48     69.24 o 
   9   4  11        3.75       67.67     31.28 o 
  -9   5  11       39.64       35.70     27.13 o 
  -8   5  11      120.95      144.82     39.83 o 
  -7   5  11      101.37      104.60     29.74 o 
  -6   5  11     1645.40     1888.66    125.70 o 
  -5   5  11      288.25      282.06     36.49 o 
  -4   5  11     7680.03     7800.19    220.41 o 
  -3   5  11      489.50      449.22     35.63 o 
  -2   5  11     6610.83     6784.25    190.51 o 
  -1   5  11      511.18      554.54     42.15 o 
   0   5  11       46.38       51.96     15.00 o 
   1   5  11      529.32      517.46     35.59 o 
   2   5  11     2433.80     2216.56    154.48 o 
   3   5  11      131.97      129.76     59.00 o 
   4   5  11     1035.90     1210.03     63.96 o 
   5   5  11        4.83       25.06     36.19 o 
   6   5  11      198.66      123.42     36.01 o 
   7   5  11        2.97       50.81     28.78 o 
   8   5  11       22.35       10.21     38.65 o 
  -9   6  11      315.01      211.64     58.59 o 
  -8   6  11      105.78       32.29     40.79 o 
  -7   6  11     1491.28     1500.20    101.53 o 
  -6   6  11     1482.37     1489.49    102.79 o 
  -5   6  11     1933.27     2177.93    107.98 o 
  -4   6  11       12.91       45.30     16.33 o 
  -3   6  11      202.91      193.33     43.36 o 
  -2   6  11      114.21       87.50     26.12 o 
  -1   6  11      866.91      940.72     68.60 o 
   0   6  11       26.58       28.09     17.63 o 
   1   6  11     2755.20     2795.47    119.21 o 
   2   6  11      942.16      837.48     77.51 o 
   3   6  11     3344.83     3607.36    228.11 o 
   4   6  11      526.26      610.99     78.39 o 
   5   6  11     6523.28     6834.95    452.70 o 
   6   6  11      709.16      687.18     82.05 o 
   7   6  11      426.64      660.30    114.94 o 
   8   6  11       81.31       39.26     64.25 o 
  -8   7  11     2156.13     2137.65    178.66 o 
  -7   7  11      441.29      506.32     80.00 o 
  -6   7  11      457.82      331.94     54.72 o 
  -5   7  11     2137.58     2076.26     97.24 o 
  -4   7  11       80.49       75.73     25.25 o 
  -3   7  11     4509.72     4895.95    218.21 o 
  -2   7  11       23.08       51.20     19.72 o 
  -1   7  11      177.98      124.79     23.50 o 
   0   7  11       90.21       83.14     31.84 o 
   1   7  11     2191.48     2243.51    121.56 o 
   2   7  11        7.03      -46.75     49.66 o 
   3   7  11     1107.07     1135.93    187.58 o 
   4   7  11       73.06       72.31     48.43 o 
   5   7  11      109.83       96.28     39.86 o 
   6   7  11        8.79       28.37     40.17 o 
   7   7  11       25.39       43.80     56.49 o 
  -7   8  11      729.15      684.35     79.15 o 
  -6   8  11      189.60      206.58     51.75 o 
  -5   8  11        7.15       46.76     67.94 o 
  -4   8  11      959.99      987.69     82.29 o 
  -3   8  11      605.11      550.92     77.69 o 
  -2   8  11     1771.18     1772.72     97.74 o 
  -1   8  11     1492.66     1229.37    155.72 o 
   0   8  11     1317.03     1337.28    118.53 o 
   1   8  11      941.19      987.09    234.92 o 
   2   8  11     3847.00     3517.26    205.28 o 
   3   8  11       51.57        8.13     48.19 o 
   4   8  11      970.42     1074.49    158.45 o 
   5   8  11      220.49      142.64     66.65 o 
   6   8  11      135.21      220.27     62.50 o 
  -6   9  11      561.01      437.60     98.48 o 
  -5   9  11      126.41      103.44     35.59 o 
  -4   9  11      402.68      318.55     63.10 o 
  -3   9  11      205.24      156.35     53.74 o 
  -2   9  11        1.82       -3.05     33.20 o 
  -1   9  11      282.71      220.74     47.50 o 
   0   9  11       14.42      -41.12     71.10 o 
   1   9  11      797.42      822.18    103.73 o 
   2   9  11      567.18      477.01     91.39 o 
   3   9  11       45.84       34.47     37.84 o 
   4   9  11      148.96      139.04     78.93 o 
   5   9  11      420.33      513.27    172.55 o 
  -4  10  11      548.05      372.66    101.28 o 
  -3  10  11      346.26      363.35     72.18 o 
  -2  10  11      730.97      824.66    129.08 o 
  -1  10  11     1219.25     1226.67    158.83 o 
   0  10  11     1429.36     1489.79    153.14 o 
   1  10  11     1759.04     1550.62    219.92 o 
   2  10  11      335.04      276.63     94.61 o 
   3  10  11      200.51      143.68     66.09 o 
 -10   0  12        0.83      -59.19     71.29 o 
  -8   0  12      273.86      219.35     42.92 o 
  -6   0  12     6645.44     7086.84    373.65 o 
  -4   0  12    11054.45    11369.05    440.02 o 
  -2   0  12     3570.22     3537.67    170.14 o 
   0   0  12     3132.47     2931.97    116.90 o 
   2   0  12    12014.78    11957.67    444.71 o 
   4   0  12     6949.46     6620.80    147.00 o 
   6   0  12       80.27       53.35     14.32 o 
   8   0  12       59.69       63.72    163.19 o 
 -11   1  12        6.33        0.17     28.98 o 
 -10   1  12       23.63       26.94     78.38 o 
  -9   1  12      370.04      349.31     83.62 o 
  -8   1  12     3646.10     3783.09    174.80 o 
  -7   1  12     1814.80     1913.49    124.08 o 
  -6   1  12     3085.45     2934.84    233.25 o 
  -5   1  12     9928.22     9659.68    245.15 o 
  -4   1  12     3461.67     3466.62     86.49 o 
  -3   1  12     2679.52     2444.03     98.75 o 
  -2   1  12       17.35        4.90     15.72 o 
  -1   1  12     4247.97     4186.99    145.68 o 
   0   1  12     6867.07     7296.70    109.89 o 
   1   1  12      835.15      789.43     36.38 o 
   2   1  12     4196.63     4317.26     68.02 o 
   3   1  12     7253.33     7524.31    125.01 o 
   4   1  12     4414.87     4106.66    114.69 o 
   5   1  12     2167.69     2279.87     75.07 o 
   6   1  12     4332.95     4742.46    184.82 o 
   7   1  12      376.25      430.04     87.06 o 
   8   1  12       14.02       84.98     31.84 o 
   9   1  12       14.14      -19.55     52.17 o 
 -10   2  12     1747.29     1788.41    136.60 o 
  -9   2  12        0.27       -2.29     34.59 o 
  -8   2  12     3365.93     3514.46    298.11 o 
  -7   2  12      373.23      411.05    137.75 o 
  -6   2  12     1712.27     1970.69     97.29 o 
  -5   2  12     8995.75     9322.56    208.63 o 
  -4   2  12     4592.68     4320.02    110.25 o 
  -3   2  12     8197.89     8746.75    189.94 o 
  -2   2  12     2801.58     3093.14    108.57 o 
  -1   2  12      292.57      331.18     24.58 o 
   0   2  12      812.40      846.47     36.30 o 
   1   2  12     6845.89     6555.33    190.81 o 
   2   2  12     1282.47     1306.09     43.90 o 
   3   2  12     9253.32     9295.74    192.15 o 
   4   2  12      374.38      476.82     62.23 o 
   5   2  12      582.11      641.82     49.74 o 
   6   2  12     1580.71     1813.89     99.16 o 
   7   2  12        2.20       82.50     81.35 o 
   8   2  12     1197.04     1151.30     96.77 o 
   9   2  12      324.06      233.40     87.72 o 
 -10   3  12      126.14      213.30     44.03 o 
  -9   3  12       48.35       56.01     41.43 o 
  -8   3  12      464.40      488.61     84.52 o 
  -7   3  12     1313.99     1404.51    134.22 o 
  -6   3  12      360.53      377.43     66.90 o 
  -5   3  12     2644.29     2715.42     75.87 o 
  -4   3  12     3855.42     3967.46    117.81 o 
  -3   3  12       98.07      123.14     24.35 o 
  -2   3  12    13755.18    13749.32    315.26 o 
  -1   3  12     5525.88     5762.81    132.48 o 
   0   3  12    14953.57    15215.48    324.19 o 
   1   3  12      188.61      125.99     23.26 o 
   2   3  12     4220.71     4112.24     84.18 o 
   3   3  12      779.46      819.85     62.35 o 
   4   3  12      430.09      397.68     50.28 o 
   5   3  12     1770.29     1534.74     79.85 o 
   6   3  12       27.21       14.46     20.45 o 
   7   3  12       25.99       45.53     28.26 o 
   8   3  12        6.58       48.56     32.88 o 
   9   3  12      108.22       60.63     31.84 o 
 -10   4  12       92.21       96.15     34.14 o 
  -9   4  12     5547.06     5237.68    429.82 o 
  -8   4  12      203.76      171.26     45.67 o 
  -7   4  12     1506.43     1548.54     88.01 o 
  -6   4  12     2731.22     2723.87    138.92 o 
  -5   4  12      825.26      873.46     60.52 o 
  -4   4  12      300.94      302.90     43.94 o 
  -3   4  12     1584.14     1362.74     84.45 o 
  -2   4  12      211.37      216.25     45.20 o 
  -1   4  12      391.15      362.15     29.78 o 
   0   4  12     1366.57     1392.91     60.20 o 
   1   4  12     4336.86     4019.66     89.42 o 
   2   4  12      768.56      769.03     97.06 o 
   3   4  12      505.89      562.30     70.57 o 
   4   4  12      413.61      475.48     53.56 o 
   5   4  12     3170.14     3361.08    188.11 o 
   6   4  12      944.44     1004.11     80.17 o 
   7   4  12     5210.80     5643.69    289.33 o 
   8   4  12       59.07       88.59     40.86 o 
  -9   5  12       72.35       50.31     38.24 o 
  -8   5  12        9.96      -29.77     30.75 o 
  -7   5  12       61.62       86.14     26.23 o 
  -6   5  12        4.07       36.92     32.51 o 
  -5   5  12       99.26       82.44     22.64 o 
  -4   5  12        8.66       17.80     31.27 o 
  -3   5  12     2902.65     2962.68    108.95 o 
  -2   5  12     1265.22     1091.17     65.91 o 
  -1   5  12    14855.72    14989.09    346.51 o 
   0   5  12     5971.95     6009.37    187.47 o 
   1   5  12     4490.75     4625.05    257.13 o 
   2   5  12       46.87      107.53     40.80 o 
   3   5  12      586.56      610.92     85.41 o 
   4   5  12        9.15       50.27     37.16 o 
   5   5  12        2.58       36.51     43.48 o 
   6   5  12       21.56       42.29     53.59 o 
   7   5  12        5.93       53.70     21.21 o 
   8   5  12       42.72      105.28     40.78 o 
  -9   6  12      725.42      502.14    124.92 o 
  -8   6  12     2056.44     2159.33    111.01 o 
  -7   6  12      589.94      653.21     90.19 o 
  -6   6  12      284.81      276.07     42.66 o 
  -5   6  12      374.61      322.18     61.92 o 
  -4   6  12      911.95      888.04     68.20 o 
  -3   6  12     1473.90     1326.61    110.82 o 
  -2   6  12     1226.90     1303.77     68.77 o 
  -1   6  12       79.39       58.25     18.31 o 
   0   6  12     3355.10     3252.22    118.68 o 
   1   6  12     2326.44     2064.48    126.90 o 
   2   6  12       82.55       89.10     34.89 o 
   3   6  12      178.60      204.31     44.88 o 
   4   6  12      478.61      465.10     93.26 o 
   5   6  12       79.95       18.86     43.47 o 
   6   6  12     2278.96     2089.50    200.03 o 
   7   6  12     1009.18      806.05    156.91 o 
  -8   7  12      105.60      104.65     58.49 o 
  -7   7  12      833.61     1067.83    162.24 o 
  -6   7  12       26.29       70.72     36.68 o 
  -5   7  12     1530.03     1619.37    142.50 o 
  -4   7  12      473.76      377.62     54.12 o 
  -3   7  12     1217.10     1397.79     92.21 o 
  -2   7  12     2964.95     3074.98    209.29 o 
  -1   7  12     1305.10     1211.06     74.05 o 
   0   7  12     2707.49     2559.02    132.11 o 
   1   7  12      158.03      187.28     55.69 o 
   2   7  12     1302.31     1058.35    230.16 o 
   3   7  12     1662.14     1592.76    131.95 o 
   4   7  12       83.84      166.90    109.76 o 
   5   7  12      911.47     1098.61    141.92 o 
   6   7  12        5.26       49.32     38.90 o 
   7   7  12      145.47       90.23     55.21 o 
  -7   8  12      262.33      221.15     47.54 o 
  -6   8  12       44.43       90.51     25.97 o 
  -5   8  12      317.35      343.43     57.92 o 
  -4   8  12     1884.80     1916.19    129.99 o 
  -3   8  12      483.00      388.00     58.14 o 
  -2   8  12       18.76       26.31     26.41 o 
  -1   8  12      292.34      363.31     45.07 o 
   0   8  12       43.19       49.73     21.72 o 
   1   8  12        8.34       50.94     62.67 o 
   2   8  12     2193.79     2260.21    178.53 o 
   3   8  12      422.49      403.24     89.75 o 
   4   8  12      294.87      288.12     76.33 o 
   5   8  12      499.87      598.79    291.01 o 
   6   8  12      552.90      465.48     88.76 o 
  -6   9  12     2373.82     2400.73    247.99 o 
  -5   9  12      233.34      211.75     40.39 o 
  -4   9  12      951.69     1088.72    146.67 o 
  -3   9  12      104.90       96.82     64.45 o 
  -2   9  12       57.11       39.37     35.60 o 
  -1   9  12      921.19      732.67    145.50 o 
   0   9  12      157.06      157.67     45.74 o 
   1   9  12       24.05       85.27     51.86 o 
   2   9  12      426.55      404.73    114.54 o 
   3   9  12      196.16      139.06     62.81 o 
   4   9  12     1782.05     2001.91    147.87 o 
  -3  10  12      336.92      199.91     49.11 o 
  -2  10  12      179.41       83.12     30.02 o 
  -1  10  12        7.99       15.76     41.76 o 
   0  10  12       35.89      -18.04     67.03 o 
   1  10  12       20.09       62.24     52.92 o 
   2  10  12     1460.61     1641.30    224.41 o 
  -9   0  13     1162.30     1040.58    249.98 o 
  -7   0  13      306.46      294.80     79.61 o 
  -5   0  13     1658.11     1793.36    225.78 o 
  -3   0  13     8748.77     8934.28    398.23 o 
  -1   0  13    27821.15    26445.52   1168.69 o 
   1   0  13     9436.52     9351.51    235.44 o 
   3   0  13      261.35      231.25     33.51 o 
   5   0  13     1270.04     1382.88    303.49 o 
   7   0  13      950.21     1045.12    386.70 o 
   9   0  13      345.29      122.91    145.79 o 
 -10   1  13     1017.24      879.63    227.09 o 
  -9   1  13     4386.88     4720.74    344.79 o 
  -8   1  13      670.55      656.18    139.00 o 
  -7   1  13     1081.65     1392.46    137.85 o 
  -6   1  13      404.29      457.80    104.93 o 
  -5   1  13     4898.85     4707.57    177.08 o 
  -4   1  13     1171.44     1317.03    102.71 o 
  -3   1  13     6889.21     7170.18    181.05 o 
  -2   1  13     1916.33     1855.57    109.69 o 
  -1   1  13      742.01      560.76     50.74 o 
   0   1  13      652.12      605.33     28.18 o 
   1   1  13     1095.25      960.33     33.46 o 
   2   1  13      361.78      387.01     22.02 o 
   3   1  13     1622.32     1702.69     74.10 o 
   4   1  13     1218.05     1232.20     57.57 o 
   5   1  13      128.45       79.07     25.45 o 
   6   1  13     2176.55     2064.24    197.47 o 
   7   1  13     3590.64     3630.09    191.76 o 
   8   1  13     1747.65     1451.66    363.02 o 
   9   1  13     2040.24     2203.74    233.91 o 
 -10   2  13      563.79      390.77     99.90 o 
  -9   2  13      495.53      422.60    100.03 o 
  -8   2  13      519.17      405.63     88.06 o 
  -7   2  13     5687.13     5967.47    326.98 o 
  -6   2  13        1.70       25.75     22.29 o 
  -5   2  13     2003.45     2004.98    107.49 o 
  -4   2  13     3398.58     3412.13     82.83 o 
  -3   2  13      515.48      480.03     41.13 o 
  -2   2  13     9444.73     9965.04    248.09 o 
  -1   2  13      399.19      385.55     20.83 o 
   0   2  13    14968.59    15049.64    320.69 o 
   1   2  13       56.17       54.75     16.55 o 
   2   2  13     3768.10     3740.71     80.00 o 
   3   2  13      386.80      349.45     31.00 o 
   4   2  13      244.39      272.47     36.81 o 
   5   2  13     1751.26     1780.45    107.78 o 
   6   2  13     1873.26     1858.43    139.00 o 
   7   2  13      152.40      113.06     48.09 o 
   8   2  13      140.70      117.66     36.53 o 
   9   2  13      271.61      152.88     74.44 o 
 -10   3  13     1178.98     1254.74    120.45 o 
  -9   3  13       30.80       40.62     32.37 o 
  -8   3  13     1895.40     2043.32    124.90 o 
  -7   3  13     1229.28     1152.10     67.28 o 
  -6   3  13      203.68      250.07     60.81 o 
  -5   3  13     1371.48     1402.04     68.34 o 
  -4   3  13     3228.43     3237.04    119.25 o 
  -3   3  13      153.94      114.99     27.22 o 
  -2   3  13     1569.47     1532.78     80.66 o 
  -1   3  13      837.28      838.47     42.23 o 
   0   3  13      169.98      114.37     29.38 o 
   1   3  13     8257.58     8080.19    120.93 o 
   2   3  13     1252.01     1153.31     70.64 o 
   3   3  13     7012.15     7215.28    195.88 o 
   4   3  13       14.71       31.63     20.44 o 
   5   3  13      446.68      479.78     40.67 o 
   6   3  13       12.83       60.37     30.80 o 
   7   3  13     1837.45     1722.18    114.68 o 
   8   3  13     2409.94     2515.56    212.12 o 
   9   3  13      160.07       46.63     61.48 o 
 -10   4  13       96.51      152.68     49.54 o 
  -9   4  13      186.70      157.79     37.78 o 
  -8   4  13     2952.60     2789.54    204.69 o 
  -7   4  13     1147.63     1010.95    135.37 o 
  -6   4  13     8268.01     8296.31    406.22 o 
  -5   4  13      469.48      547.16     78.16 o 
  -4   4  13     3604.59     3608.44    132.29 o 
  -3   4  13     1940.54     1946.55     95.23 o 
  -2   4  13       40.34       60.34     20.05 o 
  -1   4  13     5447.73     5567.40     97.63 o 
   0   4  13        1.96        4.96      6.10 o 
   1   4  13     1259.10     1155.18     66.11 o 
   2   4  13      297.64      294.57     56.26 o 
   3   4  13      118.52       74.76     42.42 o 
   4   4  13     2741.68     2852.72    118.34 o 
   5   4  13        1.04       -1.70     28.76 o 
   6   4  13     1838.88     1775.00    257.87 o 
   7   4  13        0.81       33.35     26.50 o 
   8   4  13      252.53      273.58     48.95 o 
  -9   5  13       92.09       78.57     33.17 o 
  -8   5  13      429.91      282.99     59.84 o 
  -7   5  13       36.88       23.06     23.70 o 
  -6   5  13     1884.30     1841.57    111.79 o 
  -5   5  13       54.96       55.33     18.61 o 
  -4   5  13      349.81      303.14     35.46 o 
  -3   5  13      126.06      103.18     34.55 o 
  -2   5  13      900.73     1019.95     73.01 o 
  -1   5  13       10.86       11.64     28.71 o 
   0   5  13     5057.48     4944.47    137.03 o 
   1   5  13      206.25      205.45     27.36 o 
   2   5  13     4362.44     4374.50    179.14 o 
   3   5  13      292.92      338.53     89.42 o 
   4   5  13     3096.56     3375.99    167.87 o 
   5   5  13       40.58      144.03     32.29 o 
   6   5  13      491.49      595.58     75.37 o 
   7   5  13        4.60       20.36     49.18 o 
   8   5  13      140.22       97.05     32.29 o 
  -9   6  13      868.03      721.09    161.82 o 
  -8   6  13      312.56      192.68     40.51 o 
  -7   6  13     3565.26     3623.33    151.33 o 
  -6   6  13      556.53      574.99     71.90 o 
  -5   6  13     5256.92     5451.90    166.17 o 
  -4   6  13       54.90       33.29     41.16 o 
  -3   6  13      828.95      752.09     96.54 o 
  -2   6  13       64.18       62.61     13.43 o 
  -1   6  13      609.61      633.22     63.77 o 
   0   6  13      177.02      125.68     39.87 o 
   1   6  13      293.95      266.66     68.61 o 
   2   6  13       66.26       79.79     40.52 o 
   3   6  13     2345.31     2446.10    119.51 o 
   4   6  13      410.84      380.15     49.56 o 
   5   6  13      814.31     1044.93     59.01 o 
   6   6  13      316.89      186.14     66.90 o 
   7   6  13      429.07      413.75     69.15 o 
  -8   7  13      493.13      550.40    180.18 o 
  -7   7  13        0.21       25.12     25.82 o 
  -6   7  13       36.05       51.73     24.47 o 
  -5   7  13      818.12      562.15     67.31 o 
  -4   7  13        6.06       41.08     35.21 o 
  -3   7  13      807.33      777.34     87.65 o 
  -2   7  13      348.97      434.91     52.05 o 
  -1   7  13        2.16      -26.00     47.09 o 
   0   7  13      678.73      613.34    101.12 o 
   1   7  13     2717.22     2784.78    215.47 o 
   2   7  13        1.06      -48.20     51.24 o 
   3   7  13     3420.37     3277.30    206.34 o 
   4   7  13      599.61      587.00     91.30 o 
   5   7  13      567.79      501.10     75.65 o 
   6   7  13     1691.22     2057.03    170.92 o 
  -7   8  13      208.21      142.01     39.14 o 
  -6   8  13     1157.99     1200.27    133.09 o 
  -5   8  13      277.60      362.92    112.28 o 
  -4   8  13     1532.93     1739.73    125.53 o 
  -3   8  13      651.92      590.59     95.75 o 
  -2   8  13     1388.43     1437.72    114.56 o 
  -1   8  13     1683.15     1901.30    112.08 o 
   0   8  13     1074.44     1158.75    108.70 o 
   1   8  13      305.67      361.69     98.78 o 
   2   8  13     2374.66     2377.00    180.15 o 
   3   8  13      223.32      161.13     56.77 o 
   4   8  13      196.87      165.08     71.48 o 
   5   8  13      362.36      241.02     83.03 o 
  -5   9  13      121.61      208.82     60.78 o 
  -4   9  13      420.91      295.14     59.47 o 
  -3   9  13     1100.88     1206.09    131.27 o 
  -2   9  13       10.85       -8.88     46.80 o 
  -1   9  13      265.25      184.60     41.02 o 
   0   9  13      460.05      482.89    135.58 o 
   1   9  13       46.04       29.63     41.68 o 
   2   9  13      778.46      496.89    146.50 o 
   3   9  13      276.49      128.32     69.75 o 
   4   9  13      150.80      269.54     83.67 o 
  -3  10  13      463.52      614.61     97.19 o 
  -2  10  13      840.12      712.64    111.70 o 
  -1  10  13      976.77     1213.61    264.92 o 
   0  10  13      829.19      784.61    169.42 o 
   1  10  13      705.01      642.79    165.11 o 
 -10   0  14      825.06      718.55    234.29 o 
  -8   0  14     1190.94     1499.89    151.84 o 
  -6   0  14     2951.25     2858.71    204.03 o 
  -4   0  14     4134.32     4168.56    166.59 o 
  -2   0  14     1834.47     2086.24    153.35 o 
   0   0  14    12064.00    12301.05    553.16 o 
   2   0  14    10996.26    11463.05    259.96 o 
   4   0  14     9511.71    10024.27    321.22 o 
   6   0  14      466.58      480.86    113.27 o 
   8   0  14       45.14       40.84    111.00 o 
 -10   1  14       67.73       22.39     45.12 o 
  -9   1  14      558.62      588.58    117.45 o 
  -8   1  14     2640.99     3003.42    154.18 o 
  -7   1  14     2572.35     2782.42    167.07 o 
  -6   1  14     5838.61     5800.05    477.18 o 
  -5   1  14     6585.98     7029.13    310.96 o 
  -4   1  14     5503.58     5530.65    145.53 o 
  -3   1  14     2193.97     2137.11     90.74 o 
  -2   1  14        3.07       19.32      9.64 o 
  -1   1  14     1704.79     1764.00     63.97 o 
   0   1  14     2358.36     2312.57     75.37 o 
   1   1  14      481.08      443.17     20.01 o 
   2   1  14      697.44      717.34     34.52 o 
   3   1  14      503.42      466.68     15.25 o 
   4   1  14     1234.71     1130.20     37.23 o 
   5   1  14       37.84       56.27     18.37 o 
   6   1  14     1116.49     1129.29    115.09 o 
   7   1  14        2.64       53.03    106.65 o 
   8   1  14      109.98      189.24     77.49 o 
   9   1  14      335.50      308.59    126.60 o 
 -10   2  14      500.29      393.96    108.18 o 
  -9   2  14      659.71      749.44    164.92 o 
  -8   2  14     1473.77     1557.56     80.85 o 
  -7   2  14     1538.56     1543.12    145.51 o 
  -6   2  14      941.71      898.08    166.39 o 
  -5   2  14     2011.10     2089.40     79.58 o 
  -4   2  14     2541.86     2652.79    150.50 o 
  -3   2  14      213.95      256.02     28.48 o 
  -2   2  14     2423.56     2323.93     70.22 o 
  -1   2  14     1533.20     1459.97     66.50 o 
   0   2  14     1890.79     1937.68     79.96 o 
   1   2  14     8075.05     7731.08    142.12 o 
   2   2  14      147.22       98.15     25.13 o 
   3   2  14     9906.36    10452.78    276.49 o 
   4   2  14       97.76      124.51     42.41 o 
   5   2  14     3531.23     3437.16    138.79 o 
   6   2  14      984.36      910.98     80.98 o 
   7   2  14       58.63       51.20     41.95 o 
   8   2  14     1331.85     1220.96    349.14 o 
   9   2  14        6.31       30.74     69.22 o 
 -10   3  14     2019.66     2105.03    163.32 o 
  -9   3  14       43.30       31.00     31.81 o 
  -8   3  14     1119.28     1007.85    192.56 o 
  -7   3  14     1603.67     1168.60     83.20 o 
  -6   3  14      265.29      178.56     34.63 o 
  -5   3  14     1626.19     1642.62     69.27 o 
  -4   3  14     3595.61     3706.89    120.93 o 
  -3   3  14        0.52      -11.41     19.88 o 
  -2   3  14     4517.48     4580.41    102.41 o 
  -1   3  14     1236.13     1170.84     59.59 o 
   0   3  14     5164.85     5350.35    167.66 o 
   1   3  14     3847.55     3511.51    120.15 o 
   2   3  14     2114.35     2066.04    105.12 o 
   3   3  14     1345.57     1373.99     94.95 o 
   4   3  14        2.86       40.10     21.35 o 
   5   3  14      918.36      893.84     67.70 o 
   6   3  14     1017.85      869.23     80.84 o 
   7   3  14        5.85       58.61     42.03 o 
   8   3  14     1112.79      966.28    150.90 o 
  -9   4  14     2358.95     2523.59    158.83 o 
  -8   4  14      229.09      183.56    105.80 o 
  -7   4  14      337.67      272.24     49.51 o 
  -6   4  14       47.44       42.71     17.61 o 
  -5   4  14     2666.26     2603.68    132.54 o 
  -4   4  14       53.84       44.07     37.31 o 
  -3   4  14    10293.85    10426.75    319.60 o 
  -2   4  14      520.45      444.81     55.64 o 
  -1   4  14     1300.74     1297.73     68.82 o 
   0   4  14     2515.30     2591.20     62.09 o 
   1   4  14       23.59       30.49     12.51 o 
   2   4  14      783.22      775.97     95.50 o 
   3   4  14      471.76      439.45     54.69 o 
   4   4  14     2307.66     2157.29    156.00 o 
   5   4  14     1875.96     1752.21     76.50 o 
   6   4  14      630.26      634.80     62.20 o 
   7   4  14     5489.61     5351.11    435.53 o 
   8   4  14       35.65       51.64     36.42 o 
  -9   5  14      592.29      558.34     95.14 o 
  -8   5  14       41.68       50.27     32.55 o 
  -7   5  14      255.22      255.27     39.48 o 
  -6   5  14       39.14       25.01     27.54 o 
  -5   5  14      283.41      204.01     45.67 o 
  -4   5  14      151.93      139.78     23.93 o 
  -3   5  14     3698.78     3677.90    129.12 o 
  -2   5  14      987.56     1067.98     47.09 o 
  -1   5  14     5139.61     5162.76    214.74 o 
   0   5  14      107.55      108.70     16.99 o 
   1   5  14     3756.35     3757.42    149.98 o 
   2   5  14     1490.73     1348.84    107.56 o 
   3   5  14      679.26      694.95     72.60 o 
   4   5  14        1.79       77.45     45.80 o 
   5   5  14     1988.75     2126.01    114.45 o 
   6   5  14       60.94       36.56     23.32 o 
   7   5  14      509.64      484.13     90.41 o 
  -8   6  14      628.65      547.02    121.96 o 
  -7   6  14       16.29       -9.75     65.01 o 
  -6   6  14      315.45      346.88     47.54 o 
  -5   6  14      184.81      156.37     34.75 o 
  -4   6  14     2678.22     2669.83     89.30 o 
  -3   6  14     5133.67     5026.05    198.00 o 
  -2   6  14     3599.74     3746.46    144.94 o 
  -1   6  14       41.76       32.46     28.14 o 
   0   6  14     1765.80     1493.83    215.41 o 
   1   6  14     1320.80     1212.61    192.30 o 
   2   6  14        6.38       70.78    110.24 o 
   3   6  14      151.43      167.51     92.27 o 
   4   6  14      660.70      766.44    115.31 o 
   5   6  14       13.31       52.15     27.61 o 
   6   6  14     1637.40     1813.76    227.73 o 
   7   6  14      726.42      737.25    111.92 o 
  -8   7  14       92.50      119.58     44.94 o 
  -7   7  14     1722.83     1912.20    196.65 o 
  -6   7  14      169.40      217.83     36.81 o 
  -5   7  14     2282.34     2500.53    139.78 o 
  -4   7  14     1260.49     1109.45     79.89 o 
  -3   7  14      173.36      144.46     35.84 o 
  -2   7  14     1968.64     1940.98    100.37 o 
  -1   7  14       45.07       48.33     22.00 o 
   0   7  14     2026.56     2056.24    103.16 o 
   1   7  14      694.35      757.70     76.32 o 
   2   7  14        2.98       30.04     59.85 o 
   3   7  14       94.86      104.66    161.20 o 
   4   7  14      832.30      787.15     97.42 o 
   5   7  14      319.78      209.78     48.63 o 
   6   7  14      801.78      833.64    205.90 o 
  -6   8  14        2.74       70.16     37.61 o 
  -5   8  14        3.88      125.22     61.81 o 
  -4   8  14     1266.61     1325.84     97.72 o 
  -3   8  14      407.62      355.26     64.21 o 
  -2   8  14      633.85      680.34    123.14 o 
  -1   8  14      640.37      424.17     92.85 o 
   0   8  14      855.38      760.76    184.97 o 
   1   8  14     6171.09     6266.02    446.99 o 
   2   8  14     2705.39     2803.20    173.86 o 
   3   8  14      324.21      241.15     97.66 o 
   4   8  14      147.32       69.04     53.70 o 
   5   8  14      856.27      903.98    153.36 o 
  -5   9  14        0.83       13.60     40.22 o 
  -4   9  14     1716.23     2100.42    275.52 o 
  -3   9  14      265.07      239.51     59.34 o 
  -2   9  14      286.86      249.45     65.04 o 
  -1   9  14      406.01      527.20     79.70 o 
   0   9  14      558.95      381.00    135.03 o 
   1   9  14       43.85       44.98     45.67 o 
   2   9  14       26.59      -25.78     60.30 o 
   3   9  14       99.00       70.23     58.83 o 
  -2  10  14        1.07       20.30     39.82 o 
  -1  10  14      180.03      126.71     47.21 o 
   0  10  14      762.21      385.54    140.66 o 
  -9   0  15     1344.21     1206.23    306.14 o 
  -7   0  15       40.81       21.93     37.44 o 
  -5   0  15     4361.50     4276.91    251.68 o 
  -3   0  15      221.22      213.49     78.10 o 
  -1   0  15     1933.56     1906.13     50.68 o 
   1   0  15      714.13      702.36     48.28 o 
   3   0  15      209.42      200.85     34.33 o 
   5   0  15     5993.70     6864.66    537.59 o 
   7   0  15     1418.78     1415.36    442.67 o 
 -10   1  15      337.67      286.79     76.82 o 
  -9   1  15     1560.77     1611.47    146.07 o 
  -8   1  15       90.36      107.04     31.92 o 
  -7   1  15      142.75      145.86     54.84 o 
  -6   1  15     2317.58     2145.14    112.73 o 
  -5   1  15     6198.96     6499.99    260.87 o 
  -4   1  15     1879.77     1848.69     89.36 o 
  -3   1  15     6340.80     6326.35    169.44 o 
  -2   1  15     8807.20     8818.69    202.82 o 
  -1   1  15     1050.65      923.42     55.47 o 
   0   1  15     2725.75     2677.39     73.04 o 
   1   1  15      606.89      649.06     62.45 o 
   2   1  15     1964.46     1957.44     81.37 o 
   3   1  15      341.85      365.61     21.70 o 
   4   1  15     1723.13     1892.99     57.18 o 
   5   1  15      808.00      713.05     89.27 o 
   6   1  15     1097.80     1206.09    109.50 o 
   7   1  15      365.56      466.91    112.30 o 
   8   1  15      498.62      370.05    142.48 o 
 -10   2  15     1442.14     1506.67    135.63 o 
  -9   2  15      298.75      301.35    131.51 o 
  -8   2  15      478.50      473.61     80.29 o 
  -7   2  15     2031.66     1917.45    116.41 o 
  -6   2  15      392.98      394.24     70.18 o 
  -5   2  15     2851.60     2926.70    108.70 o 
  -4   2  15      100.40      123.25     34.93 o 
  -3   2  15      817.54      854.12     55.69 o 
  -2   2  15     2444.86     2549.59    142.54 o 
  -1   2  15     1072.74     1002.51     49.13 o 
   0   2  15     4013.04     3966.54    122.41 o 
   1   2  15      506.75      443.13     41.72 o 
   2   2  15        1.04       19.18     16.77 o 
   3   2  15      115.81       95.59     25.98 o 
   4   2  15     1212.78     1148.16     65.12 o 
   5   2  15      175.26      136.33     29.60 o 
   6   2  15     2742.81     2915.01    165.95 o 
   7   2  15        0.98       64.70     73.62 o 
   8   2  15     1524.36      854.86    272.29 o 
 -10   3  15      518.30      450.96    140.09 o 
  -9   3  15      525.09      339.62     74.01 o 
  -8   3  15     1644.73     1581.48    269.36 o 
  -7   3  15     1145.67     1300.56    156.88 o 
  -6   3  15      361.59      312.72     53.80 o 
  -5   3  15      121.75      129.99     29.74 o 
  -4   3  15      706.54      699.62    104.33 o 
  -3   3  15      342.79      404.10     48.09 o 
  -2   3  15     1783.35     1772.96     96.31 o 
  -1   3  15     2155.77     2173.07     99.91 o 
   0   3  15      156.33      118.59     18.60 o 
   1   3  15    10727.69    10452.17    373.48 o 
   2   3  15      592.14      611.57     53.59 o 
   3   3  15     8340.58     8529.37    288.98 o 
   4   3  15      851.40      901.96     46.89 o 
   5   3  15     1896.13     2035.21    102.67 o 
   6   3  15      564.23      423.90     70.61 o 
   7   3  15       19.27       58.09     31.69 o 
   8   3  15      175.33      102.99     33.79 o 
  -9   4  15      212.23      201.67     70.91 o 
  -8   4  15     3220.25     3732.35    219.48 o 
  -7   4  15      412.76      319.34     50.82 o 
  -6   4  15     6995.33     7446.51    247.58 o 
  -5   4  15      729.91      572.23     91.40 o 
  -4   4  15     3349.61     3318.40    141.78 o 
  -3   4  15      293.09      393.32     44.08 o 
  -2   4  15      272.35      262.21     44.12 o 
  -1   4  15       23.86       13.11     19.33 o 
   0   4  15      733.49      737.21     40.00 o 
   1   4  15     1382.74     1315.45     55.51 o 
   2   4  15     2558.30     2486.81     95.13 o 
   3   4  15      188.94      157.62     30.90 o 
   4   4  15       34.69       14.47     23.83 o 
   5   4  15      455.99      370.11     70.36 o 
   6   4  15      916.46      772.97     90.90 o 
   7   4  15       63.75      122.95     35.35 o 
   8   4  15      101.83       10.27     48.79 o 
  -9   5  15      144.78      163.33     34.53 o 
  -8   5  15     2032.99     2115.45    115.10 o 
  -7   5  15      437.41      327.97     51.57 o 
  -6   5  15      743.55      735.74     66.70 o 
  -5   5  15       27.22       61.50     23.79 o 
  -4   5  15      419.31      362.75     58.15 o 
  -3   5  15       76.83       86.78     26.40 o 
  -2   5  15      303.84      262.77     31.78 o 
  -1   5  15      469.13      428.43     45.07 o 
   0   5  15     2101.53     2107.06     81.90 o 
   1   5  15      846.08      896.03     65.85 o 
   2   5  15    10799.65    11715.89    405.13 o 
   3   5  15      763.73      785.71     57.64 o 
   4   5  15     4279.36     4331.01    158.02 o 
   5   5  15      121.51       94.37     27.54 o 
   6   5  15      134.98       95.41     48.58 o 
   7   5  15        8.98       30.58     29.86 o 
  -8   6  15      336.00      195.50     48.44 o 
  -7   6  15     2551.61     2971.41    138.26 o 
  -6   6  15     2109.29     2198.62    126.33 o 
  -5   6  15     3433.46     3383.09    157.71 o 
  -4   6  15      272.58      256.86     43.62 o 
  -3   6  15     1237.44     1140.71     88.16 o 
  -2   6  15      612.52      564.10     65.92 o 
  -1   6  15      416.62      408.01     92.20 o 
   0   6  15     1713.49     1535.05    136.58 o 
   1   6  15      937.14      936.36    202.05 o 
   2   6  15      205.05      191.70     44.16 o 
   3   6  15        5.92       87.19     28.73 o 
   4   6  15       84.56       85.62     29.80 o 
   5   6  15       46.06       64.06     52.52 o 
   6   6  15      333.56      239.25     54.30 o 
  -7   7  15      362.44      235.71     50.94 o 
  -6   7  15      294.97      221.89     47.98 o 
  -5   7  15        0.45       40.56     25.23 o 
  -4   7  15     1099.44     1088.96     86.76 o 
  -3   7  15       18.79       53.49     18.66 o 
  -2   7  15     2821.54     2767.28    124.03 o 
  -1   7  15      278.92      281.26     40.32 o 
   0   7  15      701.94      580.17    114.89 o 
   1   7  15     1840.43     1644.45    101.51 o 
   2   7  15      184.36      173.64     53.19 o 
   3   7  15     2552.12     2658.42    196.55 o 
   4   7  15      177.36      158.38     37.82 o 
   5   7  15      451.16      444.60     76.80 o 
   6   7  15      362.70      323.31     70.66 o 
  -6   8  15      707.76      559.19     99.32 o 
  -5   8  15      106.99       83.05     76.85 o 
  -4   8  15      459.49      472.17     68.83 o 
  -3   8  15      121.24      127.81     40.09 o 
  -2   8  15      116.96       68.70     31.42 o 
  -1   8  15     1034.23     1138.97    146.23 o 
   0   8  15      269.51      334.57     94.98 o 
   1   8  15      181.75      136.27     60.62 o 
   2   8  15       51.74       48.14     36.76 o 
   3   8  15       75.16       59.03     49.37 o 
   4   8  15       19.47       73.59     72.04 o 
  -4   9  15        0.28      -15.95     34.56 o 
  -3   9  15     2512.65     2575.12    229.41 o 
  -2   9  15        0.98       34.33     46.68 o 
  -1   9  15     1605.91     1653.36    226.89 o 
   0   9  15      172.70      181.79     58.52 o 
   1   9  15       62.03       27.74     41.89 o 
   2   9  15     1058.21     1015.34     95.65 o 
   3   9  15       28.57       51.83     48.52 o 
 -10   0  16     1001.11      979.13    299.52 o 
  -8   0  16     4961.18     5457.61    422.06 o 
  -6   0  16     6292.09     6439.57    483.89 o 
  -4   0  16      266.29      245.63     68.07 o 
  -2   0  16       76.55       53.04     36.96 o 
   0   0  16     3202.21     3266.80     81.87 o 
   2   0  16    19006.30    19570.85    707.57 o 
   4   0  16     1726.36     1752.24    184.74 o 
   6   0  16      167.59      171.32     60.13 o 
   8   0  16      566.04      673.74    305.57 o 
 -10   1  16       50.34      101.16     45.28 o 
  -9   1  16      843.76      903.33    243.98 o 
  -8   1  16      699.84      544.27    140.78 o 
  -7   1  16     2828.47     2806.49    156.56 o 
  -6   1  16     4145.12     4324.18    233.98 o 
  -5   1  16      171.83      180.28     43.53 o 
  -4   1  16     2265.19     2253.79    106.43 o 
  -3   1  16      955.25      940.56     64.93 o 
  -2   1  16     1222.44     1166.14     65.83 o 
  -1   1  16      439.17      442.66     58.76 o 
   0   1  16     5090.50     5179.29    107.27 o 
   1   1  16     1863.68     1951.65     85.91 o 
   2   1  16     1816.38     1660.48     84.92 o 
   3   1  16      309.39      331.81     41.93 o 
   4   1  16       69.79       55.89     25.46 o 
   5   1  16       45.39       27.96     58.91 o 
   6   1  16      320.57      227.87     72.85 o 
   7   1  16     1127.10      746.52    203.39 o 
   8   1  16      153.46       82.07     62.47 o 
 -10   2  16       44.77       65.85     39.55 o 
  -9   2  16     2649.77     2666.03    232.87 o 
  -8   2  16      311.20      275.53     61.46 o 
  -7   2  16     1942.23     2077.20    112.57 o 
  -6   2  16      187.81      184.99     46.43 o 
  -5   2  16     1172.09     1207.42     62.69 o 
  -4   2  16     2202.83     2074.76    106.25 o 
  -3   2  16      134.64      131.27     27.26 o 
  -2   2  16     3793.50     3931.05     90.85 o 
  -1   2  16     1360.02     1385.91     77.27 o 
   0   2  16       69.30       93.54     25.53 o 
   1   2  16     8971.13     9671.18    226.22 o 
   2   2  16       66.21       40.80     14.02 o 
   3   2  16     3644.84     3570.22    167.87 o 
   4   2  16       20.91       96.55     25.32 o 
   5   2  16     1253.13     1389.95    116.49 o 
   6   2  16      921.57     1134.54    189.64 o 
   7   2  16        1.44       27.22     80.84 o 
   8   2  16      501.46      519.05    115.55 o 
  -9   3  16       76.27       17.30     54.55 o 
  -8   3  16      342.49      285.31     75.98 o 
  -7   3  16     1704.72     1609.97    160.03 o 
  -6   3  16       39.92       62.13     17.45 o 
  -5   3  16     1242.24     1323.37     43.12 o 
  -4   3  16       27.18       45.78     30.79 o 
  -3   3  16        2.94       -4.20     29.72 o 
  -2   3  16      115.83      114.53     21.60 o 
  -1   3  16     1471.39     1476.98     68.84 o 
   0   3  16      646.67      576.74     53.35 o 
   1   3  16     2609.47     2590.36    113.73 o 
   2   3  16      296.39      216.47     41.81 o 
   3   3  16      264.97      182.73     42.91 o 
   4   3  16     1069.65      986.00     56.25 o 
   5   3  16      504.60      442.49     70.92 o 
   6   3  16     3392.32     3506.26    229.92 o 
   7   3  16       23.41       12.09     26.45 o 
   8   3  16      755.95      596.73    168.31 o 
  -9   4  16      399.42      263.13    104.32 o 
  -8   4  16       50.94       68.30     38.63 o 
  -7   4  16       54.84       83.71     28.94 o 
  -6   4  16       48.11       68.69     39.83 o 
  -5   4  16     2991.01     3153.71    161.72 o 
  -4   4  16     1177.80     1144.99     85.40 o 
  -3   4  16    15549.08    15823.29    213.21 o 
  -2   4  16     1891.12     2008.02     64.38 o 
  -1   4  16     7355.48     7797.91    257.41 o 
   0   4  16     2301.62     2247.71     73.83 o 
   1   4  16      912.30      804.79     69.82 o 
   2   4  16      474.05      470.32     53.06 o 
   3   4  16       23.72       62.21     25.46 o 
   4   4  16      604.51      594.64     61.65 o 
   5   4  16       64.06       41.38     24.60 o 
   6   4  16       77.27       69.68     23.71 o 
   7   4  16      776.56      875.80    187.80 o 
  -9   5  16     1363.67     1380.19    169.13 o 
  -8   5  16        1.20       69.73     21.61 o 
  -7   5  16       93.63       50.79     40.92 o 
  -6   5  16        4.52       30.07     18.83 o 
  -5   5  16     1139.83     1102.31    115.46 o 
  -4   5  16      131.78      118.86     28.60 o 
  -3   5  16      757.35      710.73     77.22 o 
  -2   5  16      251.21      217.71     30.60 o 
  -1   5  16      848.25      828.96     29.50 o 
   0   5  16        3.49       -3.27     27.58 o 
   1   5  16       32.73       23.33     17.49 o 
   2   5  16      853.67      817.28     84.80 o 
   3   5  16      902.77     1051.53     78.14 o 
   4   5  16      115.89      120.09     34.01 o 
   5   5  16     4193.37     4514.20    198.73 o 
   6   5  16       39.11       31.84     31.77 o 
   7   5  16     1382.81     1321.97    224.89 o 
  -8   6  16        0.66       10.70     32.14 o 
  -7   6  16       45.61       26.35     38.92 o 
  -6   6  16     1422.59     1534.56    134.38 o 
  -5   6  16      494.32      410.43     69.18 o 
  -4   6  16     4942.43     5293.43    202.45 o 
  -3   6  16     2643.89     2773.91    108.60 o 
  -2   6  16     5742.94     6213.48    226.28 o 
  -1   6  16     1281.06     1486.51    181.16 o 
   0   6  16     1722.13     1614.66    101.16 o 
   1   6  16        7.96      -13.07     29.06 o 
   2   6  16      527.77      426.95     64.96 o 
   3   6  16     1009.89     1057.90     95.10 o 
   4   6  16       26.65       78.13     38.02 o 
   5   6  16        4.36       34.30     28.66 o 
   6   6  16      633.31      376.51    100.86 o 
  -7   7  16      173.89      133.91     35.70 o 
  -6   7  16       85.70       68.25     50.33 o 
  -5   7  16     1657.09     1549.81    147.52 o 
  -4   7  16       43.32       76.77     21.46 o 
  -3   7  16       38.81       56.09     31.22 o 
  -2   7  16      508.97      449.90     77.44 o 
  -1   7  16       17.82       -6.30     32.23 o 
   0   7  16      771.36      703.11    139.35 o 
   1   7  16     1502.50     1779.47    209.79 o 
   2   7  16      353.30      235.72     71.63 o 
   3   7  16      204.44       79.80    132.74 o 
   4   7  16     1186.06     1006.79    136.30 o 
   5   7  16        4.15       51.43     71.29 o 
  -6   8  16       24.86       55.73     27.16 o 
  -5   8  16      730.11      483.09     90.64 o 
  -4   8  16       51.97       50.64     42.37 o 
  -3   8  16      410.40      312.24     94.72 o 
  -2   8  16     1524.30     1536.44    148.94 o 
  -1   8  16     1756.64     1613.56    135.01 o 
   0   8  16      203.93       50.98     46.49 o 
   1   8  16     1112.47     1187.15    134.35 o 
   2   8  16     2603.63     2604.01    193.74 o 
   3   8  16     1700.69     1850.23    218.44 o 
   4   8  16      446.90      401.52    105.11 o 
  -4   9  16      730.38      842.39    146.71 o 
  -3   9  16       11.53       -3.83     47.17 o 
  -2   9  16       23.92       55.03     33.25 o 
  -1   9  16        1.72       28.15     61.61 o 
   0   9  16      389.42      260.06     92.84 o 
   1   9  16       26.39       82.86     46.74 o 
   2   9  16     1254.52     1111.64    309.30 o 
  -9   0  17     1040.41      689.06    208.19 o 
  -7   0  17      772.18      771.31    206.30 o 
  -5   0  17      168.53      275.51     84.71 o 
  -3   0  17       33.49      -16.45     42.92 o 
  -1   0  17       14.38       15.82     43.11 o 
   1   0  17       11.77       50.11     14.25 o 
   3   0  17     6534.14     6925.73    274.04 o 
   5   0  17     6967.67     8307.25   2139.97 o 
   7   0  17     4215.31     3962.64    484.65 o 
 -10   1  17      130.12      107.47     48.60 o 
  -9   1  17      288.55      272.00     83.48 o 
  -8   1  17       64.34       36.53     30.54 o 
  -7   1  17       75.12       59.97     25.49 o 
  -6   1  17      253.54      251.82     44.34 o 
  -5   1  17     6526.65     6937.22    327.25 o 
  -4   1  17    12079.07    12504.53    289.47 o 
  -3   1  17    10120.87    10759.81    324.38 o 
  -2   1  17     3808.29     3822.35    120.79 o 
  -1   1  17     2459.70     2451.86    136.70 o 
   0   1  17     1325.25     1331.51     53.83 o 
   1   1  17      733.77      797.06     47.88 o 
   2   1  17      736.24      789.09     81.67 o 
   3   1  17      462.74      511.79     38.68 o 
   4   1  17       93.25       58.77     76.30 o 
   5   1  17        1.59       50.51     29.68 o 
   6   1  17       17.37      110.73     67.17 o 
   7   1  17      249.49      158.30    103.72 o 
   8   1  17      106.49       93.46     58.15 o 
 -10   2  17     1177.26     1168.41    224.20 o 
  -9   2  17       54.31      123.11     44.21 o 
  -8   2  17       91.85      125.91     46.71 o 
  -7   2  17      712.44      768.93    162.50 o 
  -6   2  17      363.04      442.84     90.84 o 
  -5   2  17      247.04      304.46     36.47 o 
  -4   2  17     1670.91     1630.92    104.79 o 
  -3   2  17        2.57       17.85     17.86 o 
  -2   2  17       95.37       69.99     20.33 o 
  -1   2  17     1041.63     1108.41     80.52 o 
   0   2  17        7.20       32.56     17.56 o 
   1   2  17      903.97      908.54     51.09 o 
   2   2  17      220.82      246.14     46.64 o 
   3   2  17      381.76      423.74     52.78 o 
   4   2  17     3503.38     3613.91    147.36 o 
   5   2  17        1.73       22.81     19.53 o 
   6   2  17     4124.69     4584.09    274.13 o 
   7   2  17       41.71        9.47     35.69 o 
   8   2  17      996.96     1304.63    301.45 o 
  -9   3  17     1255.58     1012.98    245.04 o 
  -8   3  17      958.23     1193.02    317.58 o 
  -7   3  17     2859.89     3054.80    330.82 o 
  -6   3  17        6.67       47.24     19.24 o 
  -5   3  17     2016.46     2057.95    106.37 o 
  -4   3  17     4195.55     4041.79    189.13 o 
  -3   3  17      737.97      635.92     99.36 o 
  -2   3  17     1336.46     1310.25     48.72 o 
  -1   3  17     3172.22     3272.00    156.88 o 
   0   3  17      599.18      616.89     52.51 o 
   1   3  17     1628.32     1682.36     54.59 o 
   2   3  17      657.58      634.57     48.56 o 
   3   3  17     1965.93     1897.40    116.23 o 
   4   3  17     1249.43     1137.02     57.75 o 
   5   3  17      804.70      749.85     58.87 o 
   6   3  17       88.59       87.05     29.90 o 
   7   3  17       20.62       30.98     33.40 o 
  -9   4  17      242.28      116.54     49.00 o 
  -8   4  17      520.79      403.38     99.29 o 
  -7   4  17       24.69       35.47     22.81 o 
  -6   4  17     2723.10     2959.15    144.77 o 
  -5   4  17      208.02      148.32     38.94 o 
  -4   4  17      532.07      523.62     77.58 o 
  -3   4  17       12.53       30.45     12.85 o 
  -2   4  17      172.05      245.77     46.90 o 
  -1   4  17     1139.36     1316.38    151.96 o 
   0   4  17     7030.94     7413.43    288.80 o 
   1   4  17       13.07        6.27     19.88 o 
   2   4  17     2178.15     2088.41     90.13 o 
   3   4  17     1211.60     1034.76     60.01 o 
   4   4  17      766.63      704.16     70.13 o 
   5   4  17      221.39      146.92     45.14 o 
   6   4  17       63.81       37.36     28.14 o 
   7   4  17      839.79      841.34     88.63 o 
  -8   5  17     4268.69     4183.19    378.91 o 
  -7   5  17      456.32      383.43     66.08 o 
  -6   5  17     2072.47     2167.04    134.05 o 
  -5   5  17       98.51       99.86     35.52 o 
  -4   5  17      952.86      940.49     62.26 o 
  -3   5  17       43.31       51.40     21.82 o 
  -2   5  17       67.75       83.74     27.83 o 
  -1   5  17      370.08      382.49     65.69 o 
   0   5  17      751.25      880.33     92.01 o 
   1   5  17     2107.67     2206.40    164.29 o 
   2   5  17     2351.26     2399.65     95.24 o 
   3   5  17       31.14       47.14     26.99 o 
   4   5  17     1810.23     1860.38    125.43 o 
   5   5  17      151.26       80.70     30.55 o 
   6   5  17       13.05       31.70     29.24 o 
  -8   6  17       48.79       52.62     35.18 o 
  -7   6  17     1165.65      948.31    189.19 o 
  -6   6  17     1495.14     1504.37    133.50 o 
  -5   6  17      424.65      424.33     61.82 o 
  -4   6  17      261.27      270.81     44.00 o 
  -3   6  17       25.79       30.66     39.00 o 
  -2   6  17        5.34       22.31     23.08 o 
  -1   6  17     2247.65     2255.26    173.09 o 
   0   6  17     1921.44     1904.78    434.06 o 
   1   6  17     2254.67     2212.31    118.26 o 
   2   6  17     1470.66     1624.68     88.87 o 
   3   6  17     2011.22     1951.68    129.98 o 
   4   6  17       66.90       63.24     74.21 o 
   5   6  17      361.12      170.71     54.29 o 
   6   6  17       46.77       73.92     35.73 o 
  -7   7  17     1482.13     1533.26    173.44 o 
  -6   7  17      118.21       35.85     35.94 o 
  -5   7  17      361.64      252.00     55.07 o 
  -4   7  17      935.21     1070.38     79.17 o 
  -3   7  17       12.82      -40.34     40.34 o 
  -2   7  17     2813.73     3185.06    216.52 o 
  -1   7  17      228.41      169.83    153.26 o 
   0   7  17      818.24      729.99     69.05 o 
   1   7  17     1214.09      922.97    211.48 o 
   2   7  17      242.67      193.82     57.86 o 
   3   7  17      762.77      753.54    212.15 o 
   4   7  17        2.49       39.48     32.24 o 
   5   7  17       23.25       98.32     60.04 o 
  -5   8  17      857.16      629.56    144.89 o 
  -4   8  17        4.84       93.13     37.57 o 
  -3   8  17        0.35      -16.35     34.44 o 
  -2   8  17      607.36      471.34    129.26 o 
  -1   8  17      381.54      381.97     75.64 o 
   0   8  17      549.59      440.82    174.72 o 
   1   8  17      365.08      263.99    112.04 o 
   2   8  17      111.47       68.95     54.42 o 
   3   8  17       10.01       53.49     46.80 o 
  -3   9  17     2631.38     2699.54    269.69 o 
  -2   9  17       95.48       78.56     44.93 o 
  -1   9  17     1263.84     1010.42    164.88 o 
   0   9  17        7.95       75.09     35.36 o 
   1   9  17      683.75      416.97    126.99 o 
 -10   0  18      947.76      659.18    246.58 o 
  -8   0  18    11561.30    12977.86   6350.13 o 
  -6   0  18     7020.59     7194.62    405.79 o 
  -4   0  18      601.10      455.90    142.77 o 
  -2   0  18      489.63      480.25     82.69 o 
   0   0  18      976.49      878.09     50.39 o 
   2   0  18     2312.33     2494.68    103.21 o 
   4   0  18     1620.96     1580.06    271.73 o 
   6   0  18      336.80      208.38    187.77 o 
   8   0  18     1884.42     1849.33    328.27 o 
  -9   1  18      251.94      168.01     95.87 o 
  -8   1  18      503.82      450.80    155.81 o 
  -7   1  18      118.54      187.31     68.74 o 
  -6   1  18     2220.26     2178.96    161.58 o 
  -5   1  18      272.35      248.48     52.36 o 
  -4   1  18     1613.77     1760.57     90.62 o 
  -3   1  18     3287.52     3123.47    114.71 o 
  -2   1  18     3044.47     3124.39    108.23 o 
  -1   1  18     3825.68     4061.44    134.18 o 
   0   1  18     9027.37     9213.81    219.26 o 
   1   1  18     4917.14     5142.81    149.08 o 
   2   1  18     5323.80     5426.82    190.81 o 
   3   1  18     2082.73     2227.75    121.15 o 
   4   1  18      112.76      150.47     36.84 o 
   5   1  18      203.38      312.97     77.00 o 
   6   1  18      708.84      538.14    205.02 o 
   7   1  18      252.68      331.80    100.17 o 
  -9   2  18     3501.25     3747.32    386.01 o 
  -8   2  18      172.66      180.39     59.24 o 
  -7   2  18     3855.83     4354.02    239.92 o 
  -6   2  18       65.01       92.44     28.15 o 
  -5   2  18     2441.55     2391.65    118.62 o 
  -4   2  18     3604.98     3702.75    149.13 o 
  -3   2  18      128.66       83.33     21.63 o 
  -2   2  18     3972.53     3840.91    173.79 o 
  -1   2  18       90.87       62.37     38.16 o 
   0   2  18      530.19      453.93     54.01 o 
   1   2  18     2536.48     2670.08    104.28 o 
   2   2  18     3215.56     3372.80    130.62 o 
   3   2  18     1032.17      858.04     57.21 o 
   4   2  18      438.55      426.87     42.31 o 
   5   2  18      117.35       94.09     36.49 o 
   6   2  18       12.10       82.91     63.70 o 
   7   2  18      556.55      697.00    120.38 o 
  -9   3  18      122.95      103.92     41.25 o 
  -8   3  18        4.76       12.73     26.08 o 
  -7   3  18      466.11      400.50    124.05 o 
  -6   3  18      491.20      401.94     66.97 o 
  -5   3  18     2156.74     1953.17    113.08 o 
  -4   3  18     4291.12     4591.74    202.28 o 
  -3   3  18       32.73       36.55     14.91 o 
  -2   3  18     1573.88     1479.40     92.45 o 
  -1   3  18     1134.14     1227.15     56.75 o 
   0   3  18      388.22      385.22     33.22 o 
   1   3  18     1070.81     1151.42     90.10 o 
   2   3  18      668.57      620.79     81.79 o 
   3   3  18       65.16       97.88     26.06 o 
   4   3  18     3118.73     3080.09    123.41 o 
   5   3  18      863.57      723.72    106.37 o 
   6   3  18     2085.83     2551.82    208.81 o 
   7   3  18      320.06      166.35     82.75 o 
  -9   4  18      149.06      144.88     41.87 o 
  -8   4  18      646.66      529.89    108.35 o 
  -7   4  18       20.64       27.80     26.65 o 
  -6   4  18      697.29      614.70     90.00 o 
  -5   4  18     2062.62     2367.17    104.26 o 
  -4   4  18       59.54       85.94     28.64 o 
  -3   4  18     5928.66     5946.86    264.16 o 
  -2   4  18     1076.87     1150.94     48.61 o 
  -1   4  18     3729.63     3747.77    262.46 o 
   0   4  18      498.99      454.87     74.10 o 
   1   4  18      136.58       97.42     19.45 o 
   2   4  18       17.71        2.25     61.36 o 
   3   4  18     1883.05     1945.53    135.44 o 
   4   4  18        1.96        4.95     46.64 o 
   5   4  18       82.99      152.84     35.56 o 
   6   4  18        9.48       59.78     47.37 o 
   7   4  18        5.86       98.48     43.23 o 
  -8   5  18       86.46      117.07     35.20 o 
  -7   5  18      105.04       64.74     28.85 o 
  -6   5  18      290.49      299.83     71.51 o 
  -5   5  18     1587.63     1601.68    154.82 o 
  -4   5  18       29.90       13.38     23.63 o 
  -3   5  18     1410.23     1453.88    146.93 o 
  -2   5  18       39.99       30.51     16.60 o 
  -1   5  18       66.01      108.54     36.01 o 
   0   5  18        0.28        2.79     33.95 o 
   1   5  18      221.72       93.94     47.67 o 
   2   5  18       58.10       51.28     42.00 o 
   3   5  18     2527.59     2486.16    119.27 o 
   4   5  18     2499.12     2301.29    115.34 o 
   5   5  18     2111.81     2114.27    125.94 o 
   6   5  18      226.69       95.66     45.45 o 
  -7   6  18      242.56      153.37     38.09 o 
  -6   6  18      673.07      536.78     83.46 o 
  -5   6  18      295.60      221.29     53.74 o 
  -4   6  18     2880.13     3276.77    189.00 o 
  -3   6  18      756.51      681.64    131.52 o 
  -2   6  18     3689.69     3828.87    179.05 o 
  -1   6  18      821.58      895.72    199.25 o 
   0   6  18      844.81      771.38    180.97 o 
   1   6  18      332.47      226.35     75.52 o 
   2   6  18       73.24      -26.44     90.01 o 
   3   6  18      331.17      300.65    120.70 o 
   4   6  18      301.84      204.12     47.08 o 
   5   6  18       11.94       19.63     37.87 o 
  -6   7  18      246.47      209.11     51.16 o 
  -5   7  18        2.46       27.35     28.96 o 
  -4   7  18     1218.46     1697.12    212.05 o 
  -3   7  18      103.90       56.18     47.78 o 
  -2   7  18       17.84       55.94     28.68 o 
  -1   7  18      348.83      332.99     75.31 o 
   0   7  18      106.51       55.25     46.49 o 
   1   7  18      737.20      818.48    115.29 o 
   2   7  18       68.13      150.73     56.24 o 
   3   7  18      440.03      250.93     79.55 o 
   4   7  18     1326.07     1328.60    102.42 o 
  -5   8  18     1097.84      892.83    144.52 o 
  -4   8  18      405.22      432.30    100.84 o 
  -3   8  18      283.67      236.72     87.46 o 
  -2   8  18      120.60       50.36     41.84 o 
  -1   8  18      442.07      562.51    160.82 o 
   0   8  18        1.34       12.31     44.06 o 
   1   8  18      199.03       71.73     82.16 o 
   2   8  18      620.61      395.87    128.11 o 
   3   8  18        0.79        3.19     48.41 o 
  -2   9  18      471.77      230.37     62.05 o 
  -1   9  18       48.28        6.56     57.04 o 
   0   9  18     2314.89     2301.26    261.54 o 
  -9   0  19       25.19       73.75     51.06 o 
  -7   0  19     1812.31     1825.89    256.41 o 
  -5   0  19     3151.81     3299.11    298.77 o 
  -3   0  19     7715.47     8020.77    529.65 o 
  -1   0  19      182.39      217.27     35.09 o 
   1   0  19      492.44      512.16     80.18 o 
   3   0  19      602.65      442.48    101.92 o 
   5   0  19     4248.21     4039.03    440.21 o 
   7   0  19     2129.49     1685.58    599.99 o 
  -9   1  19      768.14      725.21    174.53 o 
  -8   1  19      281.84      250.90     66.96 o 
  -7   1  19      139.13      135.42     29.84 o 
  -6   1  19      785.97      736.76    143.52 o 
  -5   1  19      838.67      917.36     94.03 o 
  -4   1  19     1228.48     1287.71     60.49 o 
  -3   1  19     5188.53     5332.95    215.59 o 
  -2   1  19     1520.39     1427.71    130.84 o 
  -1   1  19     3779.82     3917.28    137.94 o 
   0   1  19        8.46       22.49     32.80 o 
   1   1  19      733.37      818.34     64.96 o 
   2   1  19       52.84       45.82     23.94 o 
   3   1  19     1223.95     1300.52     80.58 o 
   4   1  19     1324.47      991.61    247.32 o 
   5   1  19     1125.73      759.89    199.12 o 
   6   1  19      101.90      141.90     55.66 o 
   7   1  19       79.32       42.80     56.87 o 
  -9   2  19      490.08      394.04    107.81 o 
  -8   2  19      159.15      154.15     37.82 o 
  -7   2  19      156.85      129.06     79.14 o 
  -6   2  19     3689.76     3824.12    187.38 o 
  -5   2  19       11.34       -4.03     24.65 o 
  -4   2  19     1420.21     1445.66     60.88 o 
  -3   2  19      480.26      349.89     48.86 o 
  -2   2  19     3665.31     3649.44    148.18 o 
  -1   2  19     1214.34     1111.58     68.37 o 
   0   2  19     1400.82     1587.97     67.97 o 
   1   2  19      940.78     1009.94     52.34 o 
   2   2  19       16.26       26.13     20.66 o 
   3   2  19     1075.17     1003.37     57.07 o 
   4   2  19     2026.63     1851.52    188.02 o 
   5   2  19       74.93      153.17     50.90 o 
   6   2  19     2042.45     2265.77    241.09 o 
   7   2  19        2.01      114.15     55.97 o 
  -9   3  19     2185.75     2428.59    271.86 o 
  -8   3  19     1252.18     1206.53    169.91 o 
  -7   3  19     2639.94     2599.00    281.94 o 
  -6   3  19      227.89      160.74     41.66 o 
  -5   3  19      345.28      364.40     63.59 o 
  -4   3  19     3142.44     3223.91    149.17 o 
  -3   3  19      285.90      357.97     59.23 o 
  -2   3  19     2816.54     3147.92    141.52 o 
  -1   3  19       98.59       90.84     24.99 o 
   0   3  19       20.41       21.70     42.02 o 
   1   3  19      313.96      295.10     39.23 o 
   2   3  19     2043.79     2158.18    111.35 o 
   3   3  19       31.53       55.85     23.80 o 
   4   3  19     1098.15     1163.45    134.74 o 
   5   3  19      347.22      381.20     51.59 o 
   6   3  19        6.17       13.85     29.69 o 
   7   3  19      334.13      241.19     81.40 o 
  -8   4  19       15.70      -41.97     41.97 o 
  -7   4  19      267.57      217.45     38.83 o 
  -6   4  19      415.17      384.13     66.78 o 
  -5   4  19       60.44       59.89     39.23 o 
  -4   4  19        5.26       16.00     23.04 o 
  -3   4  19     2844.94     2765.43    101.57 o 
  -2   4  19     1445.98     1653.68    108.87 o 
  -1   4  19      467.10      425.87    130.68 o 
   0   4  19     6350.94     7039.52    595.08 o 
   1   4  19     1667.66     1762.94    104.96 o 
   2   4  19     5512.58     5810.97    251.91 o 
   3   4  19      191.62      205.33     37.10 o 
   4   4  19       10.49       46.11     21.15 o 
   5   4  19      485.13      371.31    115.89 o 
   6   4  19        0.51       43.13     31.63 o 
  -8   5  19     3920.57     3892.78    494.83 o 
  -7   5  19       78.34       40.63     27.93 o 
  -6   5  19     1143.94      776.96    123.13 o 
  -5   5  19       32.29       18.69     23.23 o 
  -4   5  19      130.63      147.32     50.19 o 
  -3   5  19       88.42       53.87     24.49 o 
  -2   5  19      464.97      430.85     48.44 o 
  -1   5  19       30.43       48.73     22.06 o 
   0   5  19      726.55      650.85     76.06 o 
   1   5  19      149.18       88.62     49.27 o 
   2   5  19       88.07       18.41     75.35 o 
   3   5  19      631.79      630.58    195.56 o 
   4   5  19       37.50       66.57     33.29 o 
   5   5  19        5.76        2.25     25.55 o 
   6   5  19      548.74      371.62    107.13 o 
  -7   6  19       44.38        3.55     57.81 o 
  -6   6  19      382.36      291.82     52.31 o 
  -5   6  19       76.30       41.99     31.03 o 
  -4   6  19       57.07       73.93     29.76 o 
  -3   6  19     1748.58     1698.09    237.41 o 
  -2   6  19      265.52      164.52     54.72 o 
  -1   6  19     2507.25     2717.66    163.50 o 
   0   6  19      923.77      907.31     80.60 o 
   1   6  19     4886.51     4965.25    354.22 o 
   2   6  19      337.62      552.91    108.35 o 
   3   6  19     1365.66     1375.14    165.00 o 
   4   6  19      197.36      137.55     50.31 o 
   5   6  19      409.62      351.05    118.15 o 
  -6   7  19      445.28      340.96     95.71 o 
  -5   7  19       95.55      103.90     25.43 o 
  -4   7  19      142.02       88.73     51.53 o 
  -3   7  19       83.19       65.44     55.18 o 
  -2   7  19      326.71      169.45     90.95 o 
  -1   7  19       54.60      104.06     47.15 o 
   0   7  19       11.02       80.97     53.34 o 
   1   7  19       52.34      188.92     67.40 o 
   2   7  19        5.73        9.79     54.34 o 
   3   7  19      501.74      468.07     96.20 o 
   4   7  19      223.11      153.88     82.50 o 
  -4   8  19      668.44      728.84    208.74 o 
  -3   8  19      144.06      165.23     67.79 o 
  -2   8  19     1063.89      867.92    209.04 o 
  -1   8  19      129.38      108.26     51.57 o 
   0   8  19      786.42      779.76    233.30 o 
   1   8  19      211.61      214.97    118.09 o 
   2   8  19      990.12      697.93    220.58 o 
  -8   0  20     4041.97     4300.36   1537.33 o 
  -6   0  20     2876.93     3251.46    233.34 o 
  -4   0  20      120.92       62.02     34.98 o 
  -2   0  20     4839.51     5061.46    339.61 o 
   0   0  20      173.13      145.47     28.19 o 
   2   0  20      413.41      331.07     59.45 o 
   4   0  20       78.08       96.63     76.77 o 
   6   0  20     2056.17     2400.92    242.61 o 
  -9   1  20      511.79      318.51     86.11 o 
  -8   1  20       23.97       57.50     16.38 o 
  -7   1  20      669.65      639.59    134.78 o 
  -6   1  20      250.57      197.31     55.08 o 
  -5   1  20      238.40      268.65     64.18 o 
  -4   1  20      469.92      490.98     90.61 o 
  -3   1  20      333.74      318.98     50.11 o 
  -2   1  20      157.83      155.13     24.72 o 
  -1   1  20     5851.99     6152.23    241.23 o 
   0   1  20     6382.74     6859.14    207.55 o 
   1   1  20     5166.97     5501.06    214.55 o 
   2   1  20     5170.75     5629.69    221.48 o 
   3   1  20      725.95      833.66     73.95 o 
   4   1  20       33.36      138.15     55.64 o 
   5   1  20      551.36      454.33    175.96 o 
   6   1  20      473.84      322.99    112.98 o 
   7   1  20      119.29       11.09     84.50 o 
  -9   2  20     1256.60     1141.08    256.15 o 
  -8   2  20      234.52      199.66     51.17 o 
  -7   2  20     3014.91     3155.48    184.44 o 
  -6   2  20      303.49      271.65     44.39 o 
  -5   2  20      564.13      484.85     94.87 o 
  -4   2  20     2086.05     2131.21    109.84 o 
  -3   2  20      251.37      219.63     34.16 o 
  -2   2  20     1028.29     1013.73     56.56 o 
  -1   2  20     2071.42     2186.47    103.02 o 
   0   2  20      156.68      146.13     25.01 o 
   1   2  20       10.15        0.90     20.22 o 
   2   2  20     1988.14     2137.14     89.56 o 
   3   2  20        8.85       67.05     21.08 o 
   4   2  20     1088.76      929.70    125.83 o 
   5   2  20      526.41      741.43    375.44 o 
   6   2  20      254.44       66.84     63.97 o 
   7   2  20      827.22     1129.56    323.26 o 
  -8   3  20      300.22      247.96     58.28 o 
  -7   3  20      105.48      100.29     52.76 o 
  -6   3  20     2420.20     2311.49    162.10 o 
  -5   3  20      195.12      249.06     52.15 o 
  -4   3  20     7712.87     7479.65    431.20 o 
  -3   3  20      479.04      383.62     67.39 o 
  -2   3  20     2097.04     2325.85    134.33 o 
  -1   3  20     1588.79     1701.78    100.00 o 
   0   3  20      685.51      752.25    169.22 o 
   1   3  20     1301.53     1317.77     66.52 o 
   2   3  20     1529.17     1581.25     70.81 o 
   3   3  20       10.05       32.93     21.54 o 
   4   3  20      408.62      330.48     64.92 o 
   5   3  20      446.54      422.05     50.91 o 
   6   3  20      560.38      300.80     92.10 o 
  -8   4  20       21.19       76.70     30.97 o 
  -7   4  20       22.69       38.21     23.47 o 
  -6   4  20      366.64      273.52     96.43 o 
  -5   4  20      483.16      461.07     84.01 o 
  -4   4  20      449.44      460.28     77.72 o 
  -3   4  20     2267.23     2426.04    109.08 o 
  -2   4  20      187.44      139.12     31.20 o 
  -1   4  20      283.00      297.73     80.01 o 
   0   4  20      136.20       92.34     35.55 o 
   1   4  20      424.57      399.77     54.40 o 
   2   4  20      569.89      650.05     52.44 o 
   3   4  20     1846.94     1967.79    130.73 o 
   4   4  20      850.49      768.69    124.71 o 
   5   4  20     1629.56     1688.77    171.28 o 
   6   4  20      141.47      130.60     39.49 o 
  -7   5  20     1182.19     1204.37    118.44 o 
  -6   5  20      549.03      495.87     84.04 o 
  -5   5  20     3877.94     4381.82    252.76 o 
  -4   5  20      179.67      265.10     52.54 o 
  -3   5  20     2111.61     2290.80    205.56 o 
  -2   5  20      129.51      112.66     35.30 o 
  -1   5  20      605.55      823.10    100.06 o 
   0   5  20       40.38       35.26     45.01 o 
   1   5  20        6.88       66.60     79.70 o 
   2   5  20      129.67       36.33     83.01 o 
   3   5  20      887.27     1066.50    322.51 o 
   4   5  20      238.37      157.78     68.80 o 
   5   5  20     1053.69     1078.26    171.53 o 
  -6   6  20       53.58       33.73     25.52 o 
  -5   6  20        3.40        6.19     31.28 o 
  -4   6  20      678.94      608.48    116.09 o 
  -3   6  20     1493.14     1621.36    142.20 o 
  -2   6  20      242.96      215.51     52.38 o 
  -1   6  20       52.18      106.57     40.15 o 
   0   6  20       63.23       70.60     42.58 o 
   1   6  20       51.03       72.50     55.20 o 
   2   6  20      827.44      899.98    183.99 o 
   3   6  20     1710.00     1713.89    187.58 o 
   4   6  20      932.00      484.11    148.80 o 
  -5   7  20      390.88      335.91     79.50 o 
  -4   7  20     1154.55      883.23    218.19 o 
  -3   7  20      429.12      406.28     51.23 o 
  -2   7  20      653.60      634.18    160.69 o 
  -1   7  20     1468.34     1275.78    203.97 o 
   0   7  20       94.69       11.26     56.10 o 
   1   7  20     1111.70     1125.46    163.38 o 
   2   7  20      220.80      137.21     59.03 o 
   3   7  20       98.75       50.62     46.02 o 
  -3   8  20       30.78       67.65     61.93 o 
  -2   8  20      653.53      635.67    136.81 o 
  -1   8  20       59.79       69.23     41.43 o 
   0   8  20       66.31      106.60     48.88 o 
   1   8  20      264.63      282.13     66.37 o 
  -9   0  21      476.38      394.07    169.05 o 
  -7   0  21     1792.48     2011.95    176.80 o 
  -5   0  21     7693.84     8874.72    583.92 o 
  -3   0  21     2569.30     2791.77    291.77 o 
  -1   0  21     1021.76      891.42     74.60 o 
   1   0  21      974.91      869.37     58.92 o 
   3   0  21       24.44      -90.20     90.20 o 
   5   0  21      165.00       94.92     88.12 o 
  -9   1  21      158.82       86.21     47.56 o 
  -8   1  21       55.56       41.44     33.84 o 
  -7   1  21     1324.88     1212.62    130.66 o 
  -6   1  21       97.42       74.36     33.76 o 
  -5   1  21       33.09        3.65     26.17 o 
  -4   1  21       15.87       19.38     21.16 o 
  -3   1  21      863.95      840.30     60.38 o 
  -2   1  21       22.05       44.40     16.65 o 
  -1   1  21      118.77       97.85     23.16 o 
   0   1  21      569.37      615.71     37.48 o 
   1   1  21      419.97      427.10     67.36 o 
   2   1  21     4685.17     5260.96    158.44 o 
   3   1  21     1461.70     1148.06    318.21 o 
   4   1  21     1058.86     1334.19    282.51 o 
   5   1  21      845.07      761.42    120.37 o 
   6   1  21      712.17      664.72    312.84 o 
  -8   2  21      894.67     1020.00    139.43 o 
  -7   2  21      549.16      428.02     92.44 o 
  -6   2  21     5461.95     5922.94    425.84 o 
  -5   2  21      118.87       35.76     29.86 o 
  -4   2  21     2307.78     2730.77    103.65 o 
  -3   2  21      179.43      105.62     40.00 o 
  -2   2  21     2166.67     2096.89    121.11 o 
  -1   2  21     1374.35     1446.06     70.68 o 
   0   2  21      352.84      320.59     56.92 o 
   1   2  21      833.87      860.47     90.45 o 
   2   2  21       19.52       44.93     27.23 o 
   3   2  21      225.74      172.91     43.79 o 
   4   2  21      206.86      202.75     90.22 o 
   5   2  21      216.24       79.31     66.32 o 
   6   2  21      138.62      122.06     67.73 o 
  -8   3  21      739.68      614.72    121.39 o 
  -7   3  21      962.28      656.12    142.52 o 
  -6   3  21      397.67      320.47     59.73 o 
  -5   3  21      135.26       75.77     23.24 o 
  -4   3  21      397.70      293.52     59.97 o 
  -3   3  21       15.65       20.92     30.25 o 
  -2   3  21     2310.98     2474.40     99.08 o 
  -1   3  21     3229.37     3266.55    144.37 o 
   0   3  21      139.59       88.34     41.93 o 
   1   3  21     1063.18      934.47     93.50 o 
   2   3  21     1382.03     1329.51     83.11 o 
   3   3  21     1771.03     1770.03    101.19 o 
   4   3  21      442.35      325.26     67.67 o 
   5   3  21      483.64      477.85    132.40 o 
   6   3  21      187.94      124.68    100.60 o 
  -8   4  21     1170.74     1224.22    186.72 o 
  -7   4  21      312.91      260.63     54.12 o 
  -6   4  21       31.78       46.63     37.29 o 
  -5   4  21      904.38      830.96     83.28 o 
  -4   4  21       34.15       66.74     21.95 o 
  -3   4  21      305.82      405.67     63.78 o 
  -2   4  21     1955.73     1982.99    110.97 o 
  -1   4  21      596.36      491.60    108.59 o 
   0   4  21     2238.11     2661.35    147.97 o 
   1   4  21      467.50      349.48     79.21 o 
   2   4  21     1957.43     1933.75    139.84 o 
   3   4  21      228.66      140.47     44.54 o 
   4   4  21      730.29      768.54    100.85 o 
   5   4  21       19.88       22.02     22.23 o 
  -7   5  21      112.46       56.28     40.91 o 
  -6   5  21      367.88      347.61     75.33 o 
  -5   5  21        0.19       29.51     25.83 o 
  -4   5  21     1055.26     1228.43    210.75 o 
  -3   5  21      595.21      610.39     98.16 o 
  -2   5  21     2703.81     2726.68    175.50 o 
  -1   5  21      228.59      245.00     64.71 o 
   0   5  21      592.09      586.85     61.04 o 
   1   5  21        3.77       54.46     35.38 o 
   2   5  21       66.28       20.91     42.57 o 
   3   5  21       25.46       14.77     34.50 o 
   4   5  21        1.70       58.47     39.41 o 
   5   5  21       52.22       32.76     68.54 o 
  -6   6  21      454.37      262.93     72.45 o 
  -5   6  21      262.70      263.43     47.57 o 
  -4   6  21      487.61      443.96     90.60 o 
  -3   6  21      247.33      219.19     54.18 o 
  -2   6  21       67.36       59.39     82.26 o 
  -1   6  21     2129.88     2265.33    226.00 o 
   0   6  21     1244.99     1437.88    286.64 o 
   1   6  21     2015.27     2166.64    219.84 o 
   2   6  21      472.83      457.19    113.29 o 
   3   6  21      374.77      261.18     64.34 o 
   4   6  21       11.98       57.37     35.46 o 
  -5   7  21       78.77       81.23     68.26 o 
  -4   7  21      115.08      236.69     91.89 o 
  -3   7  21      613.77      646.30    110.94 o 
  -2   7  21        5.72       56.93     64.20 o 
  -1   7  21      924.42      712.71    235.59 o 
   0   7  21      295.71      213.71     73.95 o 
   1   7  21       63.50      109.93     56.11 o 
   2   7  21      491.04      444.59     68.84 o 
  -2   8  21     1177.38      555.37     93.98 o 
  -1   8  21       27.49       44.79     38.92 o 
  -8   0  22      377.80      360.41    111.38 o 
  -6   0  22        8.63      -19.48     62.21 o 
  -4   0  22     4171.31     4043.38    318.24 o 
  -2   0  22     3484.12     3888.89    323.73 o 
   0   0  22     4575.72     5421.70    228.01 o 
   2   0  22      574.82      476.33    144.85 o 
   4   0  22      227.14      111.19     84.71 o 
   6   0  22     1296.41     1225.89    229.56 o 
  -8   1  22      817.01      714.38    175.49 o 
  -7   1  22      304.04      277.59     74.01 o 
  -6   1  22       94.39       99.46     44.62 o 
  -5   1  22      853.68      678.30    163.35 o 
  -4   1  22      361.92      262.36     47.87 o 
  -3   1  22     1054.37     1223.08    133.83 o 
  -2   1  22      591.24      543.58    104.69 o 
  -1   1  22      266.94      254.55     53.02 o 
   0   1  22      874.79      951.47     41.59 o 
   1   1  22      248.00      264.10     45.78 o 
   2   1  22     1706.78     1727.79    160.06 o 
   3   1  22      685.83      607.89    174.91 o 
   4   1  22      137.82       86.66     56.45 o 
   5   1  22      190.89      117.02     60.70 o 
   6   1  22      715.06      707.85    164.70 o 
  -8   2  22      810.39      723.28    225.58 o 
  -7   2  22      160.51       84.91     33.99 o 
  -6   2  22      313.26      266.84     73.53 o 
  -5   2  22       16.96       49.50     28.80 o 
  -4   2  22       18.81        7.39     30.93 o 
  -3   2  22     5332.13     5508.23    220.42 o 
  -2   2  22      700.39      666.88    104.68 o 
  -1   2  22      904.88      896.00     89.53 o 
   0   2  22      554.39      629.04    126.03 o 
   1   2  22     1698.37     1930.32    129.89 o 
   2   2  22     1187.48     1291.40     77.78 o 
   3   2  22      965.70      846.33    119.42 o 
   4   2  22     1380.37     1275.94    362.85 o 
   5   2  22      122.89      111.24     65.32 o 
   6   2  22      132.49       84.55     68.49 o 
  -8   3  22      831.25      728.13    183.69 o 
  -7   3  22       37.26       13.61     23.53 o 
  -6   3  22     1800.68     2015.91    165.48 o 
  -5   3  22      629.30      501.56     91.89 o 
  -4   3  22     3612.57     3971.96    185.37 o 
  -3   3  22       68.22       75.59     27.38 o 
  -2   3  22     2006.94     2109.55    101.40 o 
  -1   3  22      183.92      156.54     38.02 o 
   0   3  22        1.68        4.34     39.14 o 
   1   3  22     1938.72     2094.72    221.05 o 
   2   3  22       49.97       41.53     29.08 o 
   3   3  22       54.09       67.00     24.25 o 
   4   3  22       12.51       54.95     22.48 o 
   5   3  22      512.44      308.31    110.41 o 
  -7   4  22     1427.03     1545.26    187.42 o 
  -6   4  22      129.94       93.28     24.28 o 
  -5   4  22      841.55      711.49     54.74 o 
  -4   4  22       55.44       20.19     35.13 o 
  -3   4  22      587.11      564.55     72.20 o 
  -2   4  22       29.56       16.61     40.84 o 
  -1   4  22       81.94       41.20     47.37 o 
   0   4  22     1285.67     1453.09    153.92 o 
   1   4  22     1375.81     1229.52    101.54 o 
   2   4  22     1019.40     1211.72    183.27 o 
   3   4  22     3094.94     3341.17    235.28 o 
   4   4  22      865.88      917.85    150.48 o 
   5   4  22      892.01      534.40    183.76 o 
  -6   5  22      487.03      396.75     78.00 o 
  -5   5  22     3288.25     3816.64    222.81 o 
  -4   5  22       79.95       13.51     33.90 o 
  -3   5  22     3965.68     4402.57    255.61 o 
  -2   5  22        5.84      -16.02     28.93 o 
  -1   5  22       95.37      164.94     63.60 o 
   0   5  22       73.40       52.86     33.80 o 
   1   5  22      767.81      591.87    162.84 o 
   2   5  22       19.34       21.24     56.44 o 
   3   5  22       29.24       26.63     41.35 o 
   4   5  22        9.87       46.92     43.10 o 
  -5   6  22      201.01      234.03     59.40 o 
  -4   6  22       50.23       71.82     25.03 o 
  -3   6  22      151.80      118.25     41.41 o 
  -2   6  22       31.15        9.98     58.06 o 
  -1   6  22      141.48      101.43     59.01 o 
   0   6  22     1031.28      669.92    178.01 o 
   1   6  22       15.61       19.98     36.39 o 
   2   6  22     1485.98     1620.08    180.71 o 
   3   6  22      392.97      356.51     94.27 o 
  -4   7  22     1523.29     1865.96    214.85 o 
  -3   7  22      376.18      475.41    131.70 o 
  -2   7  22      310.01      369.41    127.85 o 
  -1   7  22       28.15       45.81     39.09 o 
   0   7  22      177.55       76.52     42.54 o 
   1   7  22     1021.39      616.15    205.16 o 
  -7   0  23     2413.77     2826.57    246.96 o 
  -5   0  23     3135.36     3966.42    401.26 o 
  -3   0  23      814.06     1049.66    152.79 o 
  -1   0  23       13.45      -40.09     40.09 o 
   1   0  23      300.77      429.62    124.05 o 
   3   0  23     1919.17     2230.17    385.75 o 
   5   0  23       22.28      102.68     87.74 o 
  -8   1  23      145.22      152.07     29.99 o 
  -7   1  23     2580.58     2539.93    263.82 o 
  -6   1  23     1244.84     1368.15    131.12 o 
  -5   1  23      263.40      184.32     47.56 o 
  -4   1  23      648.54      611.76    119.60 o 
  -3   1  23       15.37       31.17     16.90 o 
  -2   1  23      147.76      155.17     40.63 o 
  -1   1  23       25.90       58.36     18.78 o 
   0   1  23      896.43      996.96     78.92 o 
   1   1  23      356.34      351.39     45.67 o 
   2   1  23     3248.58     3473.21    302.13 o 
   3   1  23     1434.46     1467.90    148.30 o 
   4   1  23     1919.04     2044.82    199.02 o 
   5   1  23     1012.84     1225.95    325.34 o 
  -8   2  23      998.55      889.10    262.84 o 
  -7   2  23        9.11       38.70     67.22 o 
  -6   2  23     2214.41     2540.15    223.69 o 
  -5   2  23       14.12      -14.01     50.68 o 
  -4   2  23     2363.67     2658.73    161.55 o 
  -3   2  23       20.05       53.65     19.11 o 
  -2   2  23      195.92      228.64     41.19 o 
  -1   2  23      509.09      343.95     62.72 o 
   0   2  23      497.66      438.81     86.84 o 
   1   2  23      719.52      602.14     83.30 o 
   2   2  23      156.73      142.30     29.87 o 
   3   2  23       67.66       78.46    102.49 o 
   4   2  23      538.74      491.19     82.75 o 
   5   2  23      268.96      134.18     78.53 o 
  -7   3  23        3.03       66.58     30.65 o 
  -6   3  23       40.17       14.96     20.99 o 
  -5   3  23      420.96      376.30     61.24 o 
  -4   3  23        7.87        6.63     28.79 o 
  -3   3  23     2387.67     2558.14    187.58 o 
  -2   3  23      605.77      647.81    138.79 o 
  -1   3  23     3091.42     3075.93    202.32 o 
   0   3  23       96.02       80.42     31.39 o 
   1   3  23     2023.05     2118.06    175.19 o 
   2   3  23      193.81      315.14     61.89 o 
   3   3  23      960.27      774.02    269.44 o 
   4   3  23      915.37      492.87    166.75 o 
   5   3  23      974.79      728.71    202.91 o 
  -7   4  23      820.56      546.21    192.21 o 
  -6   4  23       21.44        8.68     40.37 o 
  -5   4  23      718.82      657.28    127.31 o 
  -4   4  23       11.24       30.88     19.46 o 
  -3   4  23       36.44      -13.42     35.03 o 
  -2   4  23       54.10       79.61     56.16 o 
  -1   4  23       43.16       42.22     26.00 o 
   0   4  23      716.42      654.74    144.13 o 
   1   4  23       82.81       72.07     28.48 o 
   2   4  23      123.71       90.24     38.47 o 
   3   4  23       40.56       -0.53     53.52 o 
   4   4  23      117.99       48.21     77.43 o 
  -6   5  23       33.50       63.36     33.19 o 
  -5   5  23        3.63       -6.00     87.74 o 
  -4   5  23     3435.25     3961.52    329.10 o 
  -3   5  23     1298.59     1288.15    123.41 o 
  -2   5  23     2290.03     2856.70    244.77 o 
  -1   5  23      522.40      414.84    231.26 o 
   0   5  23     2620.10     2714.13    230.64 o 
   1   5  23       17.40        1.55     26.68 o 
   2   5  23      404.07      465.38     70.98 o 
   3   5  23       85.42      116.32     65.91 o 
  -5   6  23      217.88      230.78     56.56 o 
  -4   6  23      584.25      496.77    100.59 o 
  -3   6  23       27.53       93.15     49.99 o 
  -2   6  23      289.62      188.90     74.12 o 
  -1   6  23      368.22      279.05     53.85 o 
   0   6  23       77.38      121.39     65.24 o 
   1   6  23       34.76       15.63     37.11 o 
   2   6  23      147.00      121.27     49.27 o 
  -2   7  23       40.80        5.07     51.99 o 
  -1   7  23     1047.41      723.84    243.60 o 
   0   7  23      706.11      648.81    147.20 o 
  -6   0  24      371.66      290.26    104.38 o 
  -4   0  24     3865.14     4017.10    408.06 o 
  -2   0  24    15023.01    15471.24   2071.90 o 
   2   0  24      143.01      268.70     91.52 o 
   4   0  24        6.31       55.59     83.96 o 
  -7   1  24      325.33      168.29     98.33 o 
  -6   1  24       53.77       90.45     33.08 o 
  -5   1  24       34.64       30.05     49.73 o 
  -4   1  24     1248.82     1299.37    310.29 o 
  -3   1  24        3.46        7.20     34.23 o 
  -2   1  24      391.25      255.26     41.80 o 
  -1   1  24        0.13        3.06     21.05 o 
   0   1  24      890.42     1112.22    115.54 o 
   1   1  24      281.25      228.95     41.79 o 
   2   1  24       60.60      133.05     62.22 o 
   3   1  24      159.46      137.30     54.78 o 
   4   1  24      219.08      240.19     61.79 o 
   5   1  24     1048.24      778.36    363.91 o 
  -7   2  24       73.93       82.58     43.66 o 
  -6   2  24      301.50      156.79     40.58 o 
  -5   2  24      420.41      315.62     81.12 o 
  -4   2  24       64.30       39.92     21.21 o 
  -3   2  24     3499.61     3826.15    223.07 o 
  -2   2  24       50.55       38.04     32.62 o 
  -1   2  24     6325.53     6501.28    619.89 o 
   0   2  24        3.24       51.57     33.66 o 
   1   2  24      387.76      278.87     79.72 o 
   2   2  24     1861.31     2288.89    275.89 o 
   3   2  24       13.57       -1.05     43.08 o 
   4   2  24      668.06      346.23    131.15 o 
  -7   3  24        9.48       -6.63     88.31 o 
  -6   3  24      421.66      323.49     75.87 o 
  -5   3  24      961.88      776.66    180.30 o 
  -4   3  24      595.76      577.94    120.54 o 
  -3   3  24      296.38      228.07     80.15 o 
  -2   3  24       90.27       93.96     31.53 o 
  -1   3  24       10.30      -38.15     38.15 o 
   0   3  24       10.56      -10.45     77.34 o 
   1   3  24      600.15      547.86    138.02 o 
   2   3  24     2453.46     2665.66    186.93 o 
   3   3  24      519.53      552.21    151.94 o 
   4   3  24      397.95      172.45    153.35 o 
  -6   4  24      391.87      343.31     71.51 o 
  -5   4  24     2589.61     2673.60    226.23 o 
  -4   4  24      198.15      271.64     92.27 o 
  -3   4  24       17.24       48.36     35.55 o 
  -2   4  24      653.18      680.04    137.57 o 
  -1   4  24       27.20       78.88     46.52 o 
   0   4  24      348.62      312.96     70.63 o 
   1   4  24      641.61      486.34    131.79 o 
   2   4  24      243.09      335.09    113.65 o 
   3   4  24     1269.31     1631.45    153.65 o 
  -5   5  24      419.42      338.67     98.82 o 
  -4   5  24       15.78       22.08     39.09 o 
  -3   5  24      578.58      368.35    163.94 o 
  -2   5  24       94.72       93.54     33.82 o 
  -1   5  24        8.94       18.80     37.51 o 
   0   5  24      334.27      319.00    124.05 o 
   1   5  24     1925.93     2149.71    229.30 o 
   2   5  24       42.10       -1.05     46.99 o 
   3   5  24      702.58      531.32    195.41 o 
  -4   6  24      699.40      579.73    128.30 o 
  -3   6  24        9.94       18.72     38.14 o 
  -2   6  24      488.19      450.55    124.90 o 
  -1   6  24      138.97       80.71     68.36 o 
   0   6  24      156.27       72.50     37.75 o 
   1   6  24       30.08       11.33     26.00 o 
  -7   0  25      432.94      540.62    200.25 o 
  -5   0  25     1132.11     1309.85    164.89 o 
  -3   0  25       12.51       18.15     29.88 o 
   1   0  25     3816.88     4234.56    362.30 o 
   3   0  25     2259.73     2394.87    234.85 o 
  -7   1  25     2329.66     2669.87    294.05 o 
  -6   1  25     1252.80     1344.99    158.79 o 
  -5   1  25     1507.64     1995.86    268.13 o 
  -4   1  25      899.28      961.58    174.82 o 
  -3   1  25       99.42       61.64     33.45 o 
  -2   1  25      318.53      325.11     74.24 o 
  -1   1  25      271.00      209.75     46.25 o 
   0   1  25      524.91      344.23    110.85 o 
   1   1  25       22.21      100.29     76.11 o 
   2   1  25       99.72      105.94    149.38 o 
   3   1  25      281.81      256.19    112.51 o 
   4   1  25      258.84      142.80    127.73 o 
  -7   2  25       38.71       41.94     39.48 o 
  -6   2  25      376.03      330.63     90.76 o 
  -5   2  25      982.52      578.49    169.00 o 
  -4   2  25      239.88      224.35     61.38 o 
  -3   2  25      524.81      385.68     78.56 o 
  -2   2  25      222.22      172.34     70.15 o 
  -1   2  25       18.99       33.08     30.41 o 
   0   2  25     1845.86     2121.31    145.10 o 
   1   2  25       43.03       54.24     34.16 o 
   2   2  25     1171.61     1103.55    149.38 o 
   3   2  25      201.18      232.96     69.96 o 
   4   2  25      720.37      455.87    197.57 o 
  -6   3  25     1271.31     1458.07    129.56 o 
  -5   3  25      611.15      516.23    111.30 o 
  -4   3  25      194.39      158.64     35.77 o 
  -3   3  25     1905.74     2167.83    335.07 o 
  -2   3  25      357.75      311.88     91.35 o 
  -1   3  25     1244.05     1336.42    129.63 o 
   0   3  25       48.49       90.35     32.28 o 
   1   3  25     1007.88     1252.34     87.83 o 
   2   3  25      216.71      316.33     53.01 o 
   3   3  25      537.37      439.07    120.83 o 
  -5   4  25       59.07       59.03     55.93 o 
  -4   4  25      400.52      259.79     76.17 o 
  -3   4  25       64.12       65.63     39.28 o 
  -2   4  25      904.42     1095.75    293.28 o 
  -1   4  25      617.68      373.20    109.83 o 
   0   4  25      101.13      120.98     41.88 o 
   1   4  25       91.56      104.31     32.11 o 
   2   4  25        7.51       37.19     34.27 o 
   3   4  25      390.50      191.63     78.38 o 
  -4   5  25     2343.12     2842.06    367.74 o 
  -3   5  25      420.68      299.64     79.80 o 
  -2   5  25     3137.06     3662.28    344.83 o 
  -1   5  25      309.95      223.61     69.21 o 
   0   5  25      585.56      375.61     97.93 o 
   1   5  25      166.64      219.37     52.71 o 
   2   5  25      109.83       59.48     66.09 o 
  -2   6  25      248.03      202.88     63.75 o 
  -1   6  25      147.26      195.26     52.16 o 
  -6   0  26      305.49      299.33     95.30 o 
  -4   0  26      701.77      567.09    168.29 o 
  -2   0  26     4760.95     6051.55   3694.88 o 
   2   0  26        8.53      -39.14     82.63 o 
  -6   1  26       10.46       10.82     40.58 o 
  -5   1  26      504.79      390.94    116.25 o 
  -4   1  26     1806.71     2056.35    221.43 o 
  -3   1  26      747.99      854.03    101.73 o 
  -2   1  26      375.15      347.18    111.19 o 
  -1   1  26     1253.77     1271.48    112.50 o 
   0   1  26      629.55      702.67    110.05 o 
   1   1  26       79.48      259.81    105.14 o 
   2   1  26        4.40      199.12     92.66 o 
   3   1  26      979.95      645.43    275.51 o 
  -6   2  26     1272.62     1368.41    214.78 o 
  -5   2  26      521.43      482.40    128.90 o 
  -4   2  26        5.17       -8.55     46.71 o 
  -3   2  26     1217.45     1233.03    234.88 o 
  -2   2  26      235.70      223.56     60.02 o 
  -1   2  26     1260.63     1065.01    210.47 o 
   0   2  26       24.72      -30.52     33.60 o 
   2   2  26      669.91      528.33    116.86 o 
   3   2  26     1378.66     1025.45    207.06 o 
  -5   3  26      670.70      512.82     98.13 o 
  -4   3  26        9.14        6.19     83.39 o 
  -3   3  26      606.09      488.43    147.13 o 
  -2   3  26      215.78      133.50     52.19 o 
  -1   3  26        6.98       63.74     46.76 o 
   0   3  26     2778.56     2862.15    196.19 o 
   1   3  26       50.72       46.44     30.67 o 
   2   3  26     1361.28     1638.12    194.20 o 
   3   3  26      395.89      255.65    129.53 o 
  -5   4  26     1307.98     1280.35    345.28 o 
  -4   4  26       93.91       69.65     36.68 o 
  -3   4  26        7.89      -47.29     47.29 o 
  -2   4  26      179.34      133.77     43.19 o 
  -1   4  26       48.71       84.04     34.80 o 
   0   4  26       33.41       24.70     37.54 o 
   1   4  26       32.07       45.74     37.80 o 
   2   4  26        7.26       25.53     52.19 o 
  -3   5  26        2.03       35.10     26.59 o 
  -2   5  26       37.98      129.62     50.70 o 
  -1   5  26     1462.41     1588.76    206.04 o 
   0   5  26      394.56      261.27     91.95 o 
  -5   0  27      198.98      163.00     55.03 o 
  -3   0  27      170.76      171.70     61.08 o 
   3   0  27     2285.85     1948.99    464.22 o 
  -5   1  27      612.37      481.61    123.43 o 
  -4   1  27      209.76      161.89     48.94 o 
  -3   1  27       58.61       46.95     38.20 o 
  -2   1  27       11.93       47.65     42.36 o 
  -1   1  27      228.55      124.64     51.01 o 
   2   1  27      108.76      120.26     87.93 o 
  -5   2  27      564.94      412.76    120.85 o 
  -4   2  27      337.65      378.38    114.78 o 
  -3   2  27      803.83      700.89    171.72 o 
  -2   2  27      587.45      650.97    137.94 o 
  -1   2  27      603.38      451.15    138.27 o 
   0   2  27     1288.09     1584.02    212.54 o 
   2   2  27     1663.47     2345.14    416.19 o 
  -4   3  27       10.38       -9.82     44.39 o 
  -3   3  27      127.97      165.37     75.52 o 
  -2   3  27      650.68      478.58    179.08 o 
  -1   3  27      202.22      209.62     79.48 o 
   0   3  27      119.45       91.76     38.84 o 
   1   3  27      174.84      190.80     61.46 o 
  -3   4  27      286.93      197.30     79.61 o 
  -2   4  27     1078.80     1277.87    165.36 o 
  -1   4  27      612.52      447.75    152.03 o 
   0   4  27      294.96      194.32     99.07 o 
  -4   0  28      185.68      133.88     85.47 o 
  -4   1  28     1044.39     1123.84    160.01 o 
  -3   1  28     1581.43     2306.75    219.92 o 
  -2   1  28      523.86      388.97    192.88 o 
  -4   2  28      114.37       97.38     51.81 o 
  -3   2  28       58.64       38.55     35.99 o 
  -2   2  28      848.13      440.40    216.13 o 
  -1   2  28      302.62      216.10     62.14 o 
  -3   3  28      893.49      633.86    196.25 o 
  -2   3  28      425.70      249.09    107.20 o 
  -1   3  28       84.66       61.35     35.33 o 
   0   3  28      500.28      315.03    193.06 o 
  -3   1  29      198.85      146.17     55.03 o 
                                                 
